# Supplementary material for: 4-(5-Phenyl-3-trifluoro­meth­yl-1H-pyrazol-1-­yl)benzene­sulfonamide
Source: Acta Crystallogr Sect E Struct Rep Online. 2011 Aug 27;67(Pt 9):o2424. doi: 10.1107/S1600536811033435 (PMC3200877; doi:10.1107/S1600536811033435)
Supplement: Supplementary file 2 [file e-67-o2424-Isup2.hkl]

# 
# h,k,l, Fc-squared, Fo-squared, sigma(Fo-squared) and status flag 
# 
data_I
_shelx_title '  P21/c' 
_shelx_refln_list_code          4 
_shelx_F_calc_maximum      159.17 
_exptl_crystal_F_000       752.00 
_reflns_d_resolution_high  0.7700 
 
loop_ 
 _symmetry_equiv_pos_as_xyz 
 'x, y, z' 
 '-x, y+1/2, -z+1/2' 
 '-x, -y, -z' 
 'x, -y-1/2, z-1/2' 
 
_cell_length_a    16.2430 
_cell_length_b     4.9461 
_cell_length_c    21.2383 
_cell_angle_alpha  90.000 
_cell_angle_beta  111.231 
_cell_angle_gamma  90.000 
 
_shelx_F_squared_multiplier     1.000 
 
loop_ 
 _refln_index_h 
 _refln_index_k 
 _refln_index_l 
 _refln_F_squared_calc 
 _refln_F_squared_meas 
 _refln_F_squared_sigma 
 _refln_observed_status 
   2   0   0     2680.02     2568.73     30.49 o 
   3   0   0     6821.51     6863.40     60.76 o 
   4   0   0    25336.58    24555.48    135.28 o 
   5   0   0     1547.15     1504.45     26.26 o 
   6   0   0      196.60      164.83      9.73 o 
   7   0   0     5880.20     5915.06     62.08 o 
   8   0   0     5888.71     6241.33     68.76 o 
   9   0   0     5090.10     1928.07   2536.24 o 
  10   0   0     1235.23     1209.17     49.63 o 
  11   0   0      171.81      243.57     35.60 o 
  12   0   0      653.64      787.42     31.08 o 
  13   0   0     1589.12     1800.99     71.49 o 
  14   0   0     5467.58     5509.70    130.93 o 
  15   0   0       12.22      131.99     21.43 o 
  16   0   0      533.11      574.86     46.85 o 
  17   0   0      206.38      237.20     31.85 o 
  18   0   0     1751.25     1640.44     85.76 o 
  19   0   0        0.69       35.16     15.69 o 
   1   1   0     3678.61     3517.50     30.30 o 
   2   1   0     4423.55     4178.52     27.47 o 
   3   1   0     1884.14     1738.74     20.09 o 
   4   1   0     2034.20     1941.23     37.40 o 
   5   1   0      624.25      575.68     20.39 o 
   6   1   0      191.99      238.11      9.78 o 
   7   1   0     9099.71     9289.51     64.90 o 
   8   1   0      260.40      297.66     12.59 o 
   9   1   0      141.20      154.21     10.10 o 
  10   1   0       68.52       68.77      7.17 o 
  11   1   0      619.70      569.23     21.04 o 
  12   1   0      120.96      122.60     10.31 o 
  13   1   0      937.80      864.86     35.00 o 
  14   1   0      224.27      233.54     25.72 o 
  15   1   0     1319.82     1363.43     64.31 o 
  16   1   0      138.78      133.20     21.51 o 
  17   1   0       21.67       29.98      8.87 o 
  18   1   0       15.50       22.85      8.31 o 
  19   1   0      166.08      139.09     22.50 o 
   0   2   0     2860.49     2974.89     38.74 o 
   1   2   0      450.33      478.07     12.86 o 
   2   2   0        4.00        2.49      1.52 o 
   3   2   0      100.92      132.32      7.72 o 
   4   2   0       28.40       11.64      1.89 o 
   5   2   0      868.58      807.83     20.58 o 
   6   2   0      586.50      626.67     15.80 o 
   7   2   0      191.69      166.64      8.57 o 
   8   2   0      863.56      868.07     20.24 o 
   9   2   0     1300.24     1211.66     22.74 o 
  10   2   0      307.56      319.52     13.56 o 
  11   2   0      269.83      245.63     12.37 o 
  12   2   0        0.60        2.46      5.35 o 
  13   2   0     1122.07     1095.32     45.24 o 
  14   2   0       26.65       31.21      6.27 o 
  15   2   0        0.69       -0.51      3.68 o 
  16   2   0       50.98       50.88     10.95 o 
  17   2   0      292.34      322.83     27.21 o 
  18   2   0       98.61      120.25     17.71 o 
   1   3   0      362.75      364.31     12.99 o 
   2   3   0        3.16        5.10      2.10 o 
   3   3   0     1401.35     1503.24     27.04 o 
   4   3   0        0.33        0.04      2.19 o 
   5   3   0        3.13        1.75      1.62 o 
   6   3   0     1390.51     1436.54     44.82 o 
   7   3   0      618.94      638.04     20.78 o 
   8   3   0       97.55       83.50      7.54 o 
   9   3   0        5.82        7.61      3.43 o 
  10   3   0      112.48      117.39      9.42 o 
  11   3   0      166.18      160.15     11.46 o 
  12   3   0       52.33       52.19      9.38 o 
  13   3   0       12.83       18.66      6.57 o 
  14   3   0       58.90       54.38     10.47 o 
  15   3   0      108.99       97.60     13.95 o 
  16   3   0        4.42        5.89      4.90 o 
   0   4   0       58.00       46.80      8.87 o 
   1   4   0       82.19      109.79     13.66 o 
   2   4   0       68.89       81.39      8.33 o 
   3   4   0      141.72      155.88      9.81 o 
   4   4   0        0.57        7.24      2.68 o 
   5   4   0      152.52      177.00     10.20 o 
   6   4   0        0.92        3.55      4.09 o 
   7   4   0        6.38       10.62      3.45 o 
   8   4   0      490.30      530.63     28.34 o 
   9   4   0      748.01      776.07     34.74 o 
  10   4   0      258.23      243.66     21.41 o 
  11   4   0        0.03       -0.73     10.31 o 
  12   4   0       38.89       31.18      7.36 o 
  13   4   0       12.42       22.30     12.81 o 
  14   4   0       18.62       42.42     18.85 o 
   1   5   0       13.05        6.87      3.69 o 
   2   5   0      293.01      285.98     17.37 o 
   3   5   0       54.23       44.17      7.64 o 
   4   5   0       32.16       21.47      5.17 o 
   5   5   0       32.12       28.65      5.99 o 
   6   5   0        7.81        1.41      5.07 o 
   7   5   0       37.94       12.69      9.05 o 
   8   5   0       18.61       31.45      7.06 o 
   9   5   0       17.43       10.92      5.24 o 
  10   5   0      108.89      135.76     21.51 o 
  11   5   0       98.27       87.43     31.75 o 
  12   5   0      175.96      207.24     35.90 o 
   0   6   0       25.45       39.28     20.17 o 
   1   6   0      146.31      147.77     20.61 o 
   2   6   0      221.60      235.95     26.37 o 
   3   6   0        7.78       10.55     19.50 o 
   4   6   0      231.87      206.38     27.96 o 
   5   6   0        6.74       -3.30     13.80 o 
   6   6   0       72.00       62.95     15.31 o 
   7   6   0        2.92        6.96      9.15 o 
 -19   1   1       96.56       97.93     13.37 o 
 -18   1   1       17.84       24.10      8.91 o 
 -17   1   1       25.95       18.29      7.13 o 
 -16   1   1        2.48        1.07      3.71 o 
 -15   1   1     1167.38     1169.52     68.54 o 
 -14   1   1      175.64      159.83     20.56 o 
 -13   1   1        0.60        0.32      2.89 o 
 -12   1   1     1007.86      977.33     32.27 o 
 -11   1   1     2048.89     2181.35     47.18 o 
 -10   1   1     1689.56     1747.52     79.97 o 
  -9   1   1      640.56      682.73     22.27 o 
  -8   1   1       29.38       23.98     16.13 o 
  -7   1   1     1218.84     1256.68     27.71 o 
  -6   1   1     1715.44     1683.61     27.40 o 
  -5   1   1     2541.34     2481.06     63.70 o 
  -4   1   1       16.90       17.17      2.81 o 
  -3   1   1    16520.92    15687.75    104.16 o 
  -2   1   1       45.50       59.54      8.59 o 
  -1   1   1     1457.31     1515.37     15.70 o 
   0   1   1     3343.48     3265.23     30.19 o 
   1   1   1     9832.98     9697.27     72.96 o 
   2   1   1     1118.27     1014.70     14.17 o 
   3   1   1    13727.37    13716.07     80.90 o 
   4   1   1       16.32       13.12      3.19 o 
   5   1   1      116.55       90.25      6.02 o 
   6   1   1       82.22       78.94      6.05 o 
   7   1   1     1342.82     1277.92     25.25 o 
   8   1   1        0.05        0.62      1.72 o 
   9   1   1       11.38        7.22      2.77 o 
  10   1   1     1142.94     1176.35     38.11 o 
  11   1   1       33.94       30.60      5.29 o 
  12   1   1      273.05      282.59     15.87 o 
  13   1   1      356.83      374.04     23.60 o 
  14   1   1      456.96      429.08     26.50 o 
  15   1   1      481.78      449.73     28.57 o 
  16   1   1        0.23       -6.16      6.49 o 
  17   1   1      383.20      372.53     38.03 o 
  18   1   1       19.34        4.25      6.29 o 
  19   1   1      112.70      118.79     18.46 o 
 -18   2   1      255.68      303.55     26.91 o 
 -17   2   1      973.27     1070.63     48.33 o 
 -16   2   1       51.36       30.32      8.68 o 
 -15   2   1      393.57      430.04     28.04 o 
 -14   2   1      114.67      129.32     17.39 o 
 -13   2   1      781.11      757.57     33.68 o 
 -12   2   1      385.84      370.65     29.88 o 
 -11   2   1       55.43       59.25      6.67 o 
 -10   2   1      173.76      158.60     10.09 o 
  -9   2   1        6.68        5.13      2.04 o 
  -8   2   1     2652.26     2665.60     33.47 o 
  -7   2   1      346.44      315.53     10.93 o 
  -6   2   1     1915.62     1979.73     26.11 o 
  -5   2   1       52.25       52.40      4.29 o 
  -4   2   1     2578.23     2572.67     25.10 o 
  -3   2   1      596.60      567.69     13.11 o 
  -2   2   1      273.85      253.82      8.05 o 
  -1   2   1     3701.39     3682.45     31.90 o 
   0   2   1      264.79      233.51      8.61 o 
   1   2   1     1075.57     1242.63     19.77 o 
   2   2   1       24.66       12.24      2.67 o 
   3   2   1     1542.80     1672.60     26.97 o 
   4   2   1     1303.43     1352.82     19.90 o 
   5   2   1     2757.33     2881.94     38.45 o 
   6   2   1      251.03      211.54     10.71 o 
   7   2   1      481.09      500.76     16.80 o 
   8   2   1     1206.75     1181.81     26.81 o 
   9   2   1       12.30       10.60      3.04 o 
  10   2   1      197.35      211.42     12.50 o 
  11   2   1       12.64        5.52      5.47 o 
  12   2   1       53.29       59.42      9.15 o 
  13   2   1      176.54      181.12     13.14 o 
  14   2   1      269.35      259.10     21.69 o 
  15   2   1        0.21        3.53      3.60 o 
  16   2   1      312.14      339.85     49.87 o 
  17   2   1        0.01       -1.68     11.53 o 
  18   2   1       99.13      101.71     16.38 o 
 -16   3   1     1007.06     1104.42     46.77 o 
 -15   3   1      496.50      551.91     37.78 o 
 -14   3   1      272.63      319.06     23.24 o 
 -13   3   1        6.22       12.94      5.47 o 
 -12   3   1       85.65       87.20     12.33 o 
 -11   3   1        3.89       10.04      2.47 o 
 -10   3   1      538.89      547.86     18.98 o 
  -9   3   1       78.53       95.77      7.80 o 
  -8   3   1     1510.55     1587.73     30.11 o 
  -7   3   1      644.60      686.80     18.36 o 
  -6   3   1     1830.20     1769.48     31.09 o 
  -5   3   1      752.22      757.38     16.82 o 
  -4   3   1      261.68      294.87     11.03 o 
  -3   3   1     2374.73     2443.63     33.07 o 
  -2   3   1      139.29      103.78      8.92 o 
  -1   3   1       12.64       -2.79      2.40 o 
   0   3   1     1570.41     1616.17     27.86 o 
   1   3   1      900.39      853.22     20.38 o 
   2   3   1      413.29      444.75     14.44 o 
   3   3   1      572.11      538.82     15.59 o 
   4   3   1      547.54      569.47     16.39 o 
   5   3   1      185.82      202.31      9.76 o 
   6   3   1     2780.00     2896.63     37.37 o 
   7   3   1     1692.82     1718.38     51.27 o 
   8   3   1       32.20       26.52      4.37 o 
   9   3   1      450.38      456.49     18.99 o 
  10   3   1     1592.67     1557.13     36.13 o 
  11   3   1      699.12      736.06     34.97 o 
  12   3   1       22.96       22.30      7.06 o 
  13   3   1      348.64      359.27     25.24 o 
  14   3   1        1.41       -6.72      4.75 o 
  15   3   1      292.09      316.75     25.49 o 
  16   3   1        4.98       19.46     18.04 o 
 -14   4   1      130.76      165.91     35.51 o 
 -13   4   1     1256.87     1350.42     95.56 o 
 -12   4   1      257.94      278.79     20.99 o 
 -11   4   1      285.01      309.86     21.69 o 
 -10   4   1       77.98       79.50     10.88 o 
  -9   4   1      383.66      395.51     23.91 o 
  -8   4   1     1287.66     1278.29     30.26 o 
  -7   4   1      507.62      514.34     19.29 o 
  -6   4   1       30.75       17.55      9.87 o 
  -5   4   1      272.36      257.72     25.37 o 
  -4   4   1     1924.46     1920.54     40.96 o 
  -3   4   1     1183.29     1152.81     33.14 o 
  -2   4   1      488.93      528.94     20.98 o 
  -1   4   1        8.15        7.21      3.71 o 
   0   4   1     1694.35     1659.11     37.50 o 
   1   4   1      918.73      922.30     28.01 o 
   2   4   1      968.27     1020.32     31.65 o 
   3   4   1        3.33       -0.46      2.62 o 
   4   4   1     1617.93     1628.41     33.11 o 
   5   4   1     1505.32     1542.27     48.92 o 
   6   4   1     1595.89     1574.19     41.84 o 
   7   4   1      459.42      475.88     22.10 o 
   8   4   1       55.10       52.40      6.98 o 
   9   4   1      978.53      974.57     40.14 o 
  10   4   1      473.36      519.43     29.61 o 
  11   4   1       64.65       82.95     12.28 o 
  12   4   1       35.66       30.88      8.16 o 
  13   4   1      782.31      847.64     40.17 o 
  14   4   1      686.72      623.64     67.03 o 
 -12   5   1      177.95      180.81     36.90 o 
 -11   5   1      117.52      181.64     35.68 o 
 -10   5   1       88.48       97.65     27.82 o 
  -9   5   1      109.71      100.66     17.20 o 
  -8   5   1        1.69       -2.26      5.83 o 
  -7   5   1      461.01      437.34     35.88 o 
  -6   5   1      215.37      240.75     26.63 o 
  -5   5   1      509.66      502.89     37.08 o 
  -4   5   1       17.44       11.18      5.32 o 
  -3   5   1      343.27      323.52     19.93 o 
  -2   5   1       20.30       12.32      4.65 o 
  -1   5   1      114.11      134.04     12.18 o 
   0   5   1      246.01      269.43     17.22 o 
   1   5   1      370.22      361.91     19.98 o 
   2   5   1     1242.98     1360.68     38.15 o 
   3   5   1       51.50       43.32      7.95 o 
   4   5   1      176.43      196.81     15.31 o 
   5   5   1       54.29       46.68      7.52 o 
   6   5   1        2.27       -0.48      5.20 o 
   7   5   1        0.25       -2.42      3.84 o 
   8   5   1       13.94        4.27      3.75 o 
   9   5   1      307.34      277.73     20.44 o 
  10   5   1        7.75        0.31     11.95 o 
  11   5   1      394.89      351.34     35.55 o 
  12   5   1       36.65       46.72     15.50 o 
  -7   6   1       11.29        8.05      9.36 o 
  -6   6   1        0.02        2.35      7.18 o 
  -5   6   1       23.58       13.74      7.99 o 
  -4   6   1      269.04      230.65     31.87 o 
  -3   6   1       77.61      108.06     35.06 o 
  -2   6   1       67.77       65.91     28.13 o 
  -1   6   1        3.01       -3.63     13.42 o 
   0   6   1      414.41      423.23     80.50 o 
   1   6   1       60.50       73.54     20.29 o 
   2   6   1       11.68       13.52     12.81 o 
   3   6   1       84.90       73.24     15.31 o 
   4   6   1      210.78      190.82     24.38 o 
   5   6   1       39.63       44.72     16.01 o 
   6   6   1       75.10       45.26     18.87 o 
 -20   0   2      367.28      344.49     47.10 o 
 -19   0   2      218.85      167.64     32.14 o 
 -18   0   2       55.87       55.01     19.07 o 
 -17   0   2      112.23      119.33     24.46 o 
 -16   0   2       34.43       23.79     13.53 o 
 -15   0   2     1913.58     2064.28     81.95 o 
 -14   0   2        3.52        6.74      6.24 o 
 -13   0   2     1693.44     1626.51     45.08 o 
 -12   0   2     3999.32     3970.17     68.60 o 
 -11   0   2       46.70       21.78      7.86 o 
 -10   0   2      597.18      213.44    352.49 o 
  -9   0   2      994.13      914.16     26.77 o 
  -8   0   2     4029.14     4213.57     88.43 o 
  -7   0   2     1013.49     1012.75     26.74 o 
  -6   0   2      636.62      571.67     16.84 o 
  -5   0   2      299.74      271.06     10.55 o 
  -4   0   2      488.48      457.13     10.42 o 
  -3   0   2    10983.47    10258.07     47.46 o 
  -2   0   2      991.12     1038.28     22.48 o 
   1   0   2     2974.60     2847.69     34.99 o 
   2   0   2     7111.55     6870.35     63.05 o 
   3   0   2      134.53       98.72      8.77 o 
   4   0   2    14093.50    13463.85    110.70 o 
   5   0   2     1512.67     1399.42     39.28 o 
   6   0   2     3214.96     3191.17     56.82 o 
   7   0   2       75.19       83.13      8.21 o 
   8   0   2     3305.42     3760.82     79.92 o 
   9   0   2       12.24        2.74      3.65 o 
  10   0   2     4219.57     4383.75     69.10 o 
  11   0   2      623.65      557.46     41.49 o 
  12   0   2       27.90       15.02      7.89 o 
  13   0   2      608.78      645.68     44.31 o 
  14   0   2       22.76       19.52      9.24 o 
  15   0   2     1752.80     1812.55     81.16 o 
  16   0   2       80.86       99.98     21.30 o 
  17   0   2     2104.83     2180.72     97.78 o 
  18   0   2       58.63       75.12     20.94 o 
  19   0   2      152.98      171.72     29.43 o 
 -19   1   2      133.92      150.06     15.76 o 
 -18   1   2      419.84      419.32     25.72 o 
 -17   1   2       89.13       83.97     11.24 o 
 -16   1   2     1041.05     1044.06     59.58 o 
 -15   1   2        8.26        5.33      4.17 o 
 -14   1   2      701.20      651.13     25.40 o 
 -13   1   2     1045.58     1012.80     30.00 o 
 -12   1   2      673.74      615.68     29.30 o 
 -11   1   2     5128.67     5330.34    111.68 o 
 -10   1   2     3077.85     3036.46     38.04 o 
  -9   1   2      520.24      602.56     18.00 o 
  -8   1   2     2973.20     3097.13     37.68 o 
  -7   1   2      815.29      802.61     15.79 o 
  -6   1   2     2394.14     2290.72     27.00 o 
  -5   1   2       53.94       74.62      4.44 o 
  -4   1   2      179.21      145.46      9.38 o 
  -3   1   2    14975.00    14872.16    163.43 o 
  -2   1   2     9885.87     9545.16    103.83 o 
  -1   1   2      577.78      518.33     22.51 o 
   0   1   2    15432.64    14917.47    206.46 o 
   1   1   2     2556.95     2505.71     18.71 o 
   2   1   2    15264.69    15194.14     95.90 o 
   3   1   2     1093.05      966.30     15.81 o 
   4   1   2        1.23       15.48      2.30 o 
   5   1   2     1160.72     1213.65     20.08 o 
   6   1   2      499.30      557.97     16.46 o 
   7   1   2      562.09      515.20     16.83 o 
   8   1   2     1685.03     1638.35     39.74 o 
   9   1   2       39.15       51.31      6.25 o 
  10   1   2        7.75        4.52      2.01 o 
  11   1   2      532.88      519.33     20.92 o 
  12   1   2      436.36      423.45     40.38 o 
  13   1   2      843.22      832.38     35.65 o 
  14   1   2       10.85       14.66      7.45 o 
  15   1   2      162.57      155.03     17.08 o 
  16   1   2       58.38       72.48     13.29 o 
  17   1   2      701.95      716.28     53.68 o 
  18   1   2       79.04       55.49     18.75 o 
 -19   2   2       19.65       89.31     26.57 o 
 -18   2   2      182.25      200.58     21.70 o 
 -17   2   2      560.01      571.58     34.77 o 
 -16   2   2        0.47        2.64      7.89 o 
 -15   2   2      263.53      279.58     22.22 o 
 -14   2   2        1.90       -3.09     13.45 o 
 -13   2   2     1106.40     1057.93     54.93 o 
 -12   2   2      132.23      163.66     32.27 o 
 -11   2   2      259.36      260.07     12.88 o 
 -10   2   2      280.40      266.54     12.19 o 
  -9   2   2     1227.70     1178.73     21.82 o 
  -8   2   2       18.25       26.30      3.58 o 
  -7   2   2      239.46      235.50      8.66 o 
  -6   2   2      254.82      210.87      8.79 o 
  -5   2   2      624.31      605.74     12.45 o 
  -4   2   2     3464.98     3350.36     54.42 o 
  -3   2   2     3247.81     3230.71     34.08 o 
  -2   2   2       10.85        8.13      2.20 o 
  -1   2   2     1377.35     1415.40     27.59 o 
   0   2   2      139.88      149.39      7.65 o 
   1   2   2     3425.81     3554.75     34.44 o 
   2   2   2      151.03      189.89      7.16 o 
   3   2   2        6.09        8.92      2.24 o 
   4   2   2     1372.53     1372.11     24.94 o 
   5   2   2      971.29     1051.13     21.34 o 
   6   2   2        3.86       14.82      3.38 o 
   7   2   2       42.19       26.19      4.30 o 
   8   2   2       20.52       24.81      3.91 o 
   9   2   2      266.91      265.97     13.89 o 
  10   2   2     1263.83     1326.88     40.13 o 
  11   2   2        7.65        8.17      4.56 o 
  12   2   2        4.05       -0.76      2.42 o 
  13   2   2      398.69      400.03     19.85 o 
  14   2   2      100.51       90.13     16.46 o 
  15   2   2      300.29      300.79     31.10 o 
  16   2   2        0.19        3.68      7.54 o 
  17   2   2        1.49      -12.69      8.46 o 
  18   2   2       64.01       89.53     19.49 o 
 -17   3   2       12.00       11.28     11.98 o 
 -16   3   2        1.22      -14.05     12.51 o 
 -15   3   2       51.14       34.71      8.64 o 
 -14   3   2      126.45      116.16     13.78 o 
 -13   3   2       84.99       87.61     11.51 o 
 -12   3   2      369.99      360.41     15.60 o 
 -11   3   2      365.65      329.57     14.09 o 
 -10   3   2      325.23      316.48     16.12 o 
  -9   3   2      833.48      764.60     23.91 o 
  -8   3   2     1311.75     1183.62     38.67 o 
  -7   3   2      121.25      133.45      7.36 o 
  -6   3   2     1672.93     1717.63     30.16 o 
  -5   3   2      543.81      550.64     12.86 o 
  -4   3   2        6.13        0.83      1.90 o 
  -3   3   2        1.62        4.94      2.51 o 
  -2   3   2     1162.15     1199.51     29.16 o 
  -1   3   2     1397.07     1603.78     28.01 o 
   0   3   2     2152.38     2266.11     33.40 o 
   1   3   2        0.52        0.43      2.13 o 
   2   3   2       68.06       79.17      5.65 o 
   3   3   2      580.85      586.35     15.08 o 
   4   3   2      566.92      559.04     14.81 o 
   5   3   2      707.00      755.64     21.57 o 
   6   3   2       99.65      101.31      8.91 o 
   7   3   2      515.10      494.73     23.31 o 
   8   3   2      852.89      822.69     23.80 o 
   9   3   2      571.77      554.56     21.96 o 
  10   3   2      796.58      786.77     63.28 o 
  11   3   2       80.54       80.94     11.69 o 
  12   3   2      178.85      163.54     17.04 o 
  13   3   2      153.55      115.28     14.80 o 
  14   3   2       69.26       53.86     19.11 o 
  15   3   2       28.56       46.23     28.14 o 
  16   3   2      332.06      338.25     27.93 o 
 -15   4   2        7.57       16.92     13.43 o 
 -14   4   2        0.01      -25.05     16.70 o 
 -13   4   2        2.13        5.23     12.14 o 
 -12   4   2       71.71       66.81     10.34 o 
 -11   4   2       57.68       59.45     11.66 o 
 -10   4   2       33.34       27.53      6.39 o 
  -9   4   2      249.73      257.42     22.41 o 
  -8   4   2       50.88       47.20      8.70 o 
  -7   4   2      423.98      411.32     23.74 o 
  -6   4   2        3.86        3.50      7.07 o 
  -5   4   2       98.90      106.66      9.49 o 
  -4   4   2       15.29       19.23      5.15 o 
  -3   4   2      117.59      114.44     10.63 o 
  -2   4   2       67.71       55.16     10.72 o 
  -1   4   2      316.16      330.54     16.69 o 
   0   4   2      201.35      211.19     13.47 o 
   1   4   2       11.18        8.20      3.68 o 
   2   4   2        8.47        6.86      2.90 o 
   3   4   2       91.88       69.53     18.58 o 
   4   4   2       96.88       89.53      9.41 o 
   5   4   2      294.52      327.06     15.08 o 
   6   4   2        5.18       11.99      4.37 o 
   7   4   2     1060.54     1047.65     30.58 o 
   8   4   2       14.77       11.25      4.83 o 
   9   4   2      527.84      508.22     36.96 o 
  10   4   2       54.23       64.15     11.21 o 
  11   4   2       35.32       53.86     10.32 o 
  12   4   2       43.32       45.32     18.45 o 
  13   4   2       54.15       84.69     12.97 o 
 -12   5   2        9.40        0.46      7.58 o 
 -11   5   2      131.90       89.63     25.62 o 
 -10   5   2       77.30       55.60     18.29 o 
  -9   5   2       73.51       78.09     21.65 o 
  -8   5   2      296.50      294.97     19.64 o 
  -7   5   2      285.09      327.15     32.32 o 
  -6   5   2        1.99       -4.81      6.03 o 
  -5   5   2        0.37       10.21      8.55 o 
  -4   5   2      589.86      618.79     25.69 o 
  -3   5   2       68.92       64.13      9.19 o 
  -2   5   2      124.52      120.63     12.53 o 
  -1   5   2      875.44      888.92     30.85 o 
   0   5   2       75.63       66.77      8.23 o 
   1   5   2       16.11       10.81      3.20 o 
   2   5   2        0.17       -2.74      3.58 o 
   3   5   2      530.65      525.76     23.62 o 
   4   5   2      139.93      146.00     13.63 o 
   5   5   2        0.01        4.92      3.45 o 
   6   5   2       20.32       15.44     11.60 o 
   7   5   2      302.22      305.82     21.93 o 
   8   5   2      111.92      113.44     13.55 o 
   9   5   2       71.03       64.94     10.43 o 
  10   5   2      294.44      263.02     28.94 o 
  11   5   2       33.55       19.75     17.93 o 
  -7   6   2        6.08       -6.45      8.79 o 
  -6   6   2        0.01      -12.48     10.51 o 
  -5   6   2       10.62        0.68      7.42 o 
  -4   6   2       76.66       65.28     15.26 o 
  -3   6   2        3.61       -2.26     21.04 o 
  -2   6   2        2.49        0.45     30.61 o 
  -1   6   2      166.41      176.29     22.98 o 
   0   6   2      234.57      267.06     45.20 o 
   1   6   2      195.86      233.53     40.68 o 
   2   6   2       77.91      101.60     19.85 o 
   3   6   2      232.50      238.86     26.89 o 
   4   6   2      105.06       75.57     16.19 o 
   5   6   2      126.62      125.52     20.52 o 
   6   6   2      218.63      217.27     27.22 o 
 -20   1   3        0.00        5.51      9.54 o 
 -19   1   3       26.35       43.52     23.66 o 
 -18   1   3      308.55      311.97     21.90 o 
 -17   1   3      148.49      168.56     15.46 o 
 -16   1   3        6.52        4.04      4.63 o 
 -15   1   3        0.03        0.96      3.89 o 
 -14   1   3      116.29      104.35     10.27 o 
 -13   1   3        0.19       -4.07      3.59 o 
 -12   1   3        0.20        1.78      2.26 o 
 -11   1   3        6.31        9.91      2.63 o 
 -10   1   3      399.29      430.90     15.81 o 
  -9   1   3      850.51      910.00     21.27 o 
  -8   1   3     1120.73     1169.20     37.37 o 
  -7   1   3       67.65       60.82      4.12 o 
  -6   1   3      119.45      123.15      6.68 o 
  -5   1   3     1811.11     1777.79     16.57 o 
  -4   1   3     3399.90     3196.49     55.39 o 
  -3   1   3     1512.80     1416.23     44.46 o 
  -2   1   3      556.92      603.84     27.18 o 
  -1   1   3    11014.96    10718.71     54.75 o 
   0   1   3    11736.04    11518.16     45.23 o 
   1   1   3     1363.56     1389.08     15.61 o 
   2   1   3     6368.32     6271.18     32.24 o 
   3   1   3     1386.06     1323.57     19.49 o 
   4   1   3     1076.32     1078.45     18.30 o 
   5   1   3    11303.25    12151.67     81.70 o 
   6   1   3      520.38      507.35     14.15 o 
   7   1   3      979.36      965.44     23.38 o 
   8   1   3      167.84      145.25     17.46 o 
   9   1   3     1785.73     1902.30     66.93 o 
  10   1   3       65.21       52.65      6.82 o 
  11   1   3       67.01       63.43      9.42 o 
  12   1   3      245.32      290.19     20.65 o 
  13   1   3      126.50      107.68     13.20 o 
  14   1   3       61.70       60.49     10.69 o 
  15   1   3      466.25      439.68     29.05 o 
  16   1   3      375.22      439.85     39.58 o 
  17   1   3        9.46       14.48      6.75 o 
  18   1   3       50.02       70.43     18.56 o 
 -19   2   3       47.03       16.84     13.41 o 
 -18   2   3      173.46      203.31     46.98 o 
 -17   2   3      133.85      132.96     16.97 o 
 -16   2   3      319.34      339.33     19.99 o 
 -15   2   3      103.27      107.48     10.92 o 
 -14   2   3        9.97       19.29      5.48 o 
 -13   2   3      653.37      623.86     29.13 o 
 -12   2   3      424.26      389.61     21.80 o 
 -11   2   3        0.69        1.12      2.19 o 
 -10   2   3        8.61       13.65      4.77 o 
  -9   2   3      239.88      217.80      8.74 o 
  -8   2   3       85.75       86.06      5.97 o 
  -7   2   3     5978.38     6170.86     61.20 o 
  -6   2   3      774.83      820.20     19.32 o 
  -5   2   3      168.18      174.47     11.04 o 
  -4   2   3       63.70       34.64      9.46 o 
  -3   2   3      270.57      246.39     10.90 o 
  -2   2   3      734.00      858.77     19.25 o 
  -1   2   3      245.44      284.93     10.57 o 
   0   2   3     1080.83     1126.84     18.19 o 
   1   2   3      304.85      353.21     10.83 o 
   2   2   3      201.81      200.43      8.18 o 
   3   2   3      174.29      159.65      7.34 o 
   4   2   3      243.51      246.72     11.16 o 
   5   2   3      118.68      151.42      8.47 o 
   6   2   3      702.51      740.20     18.99 o 
   7   2   3     2148.51     2166.88     33.58 o 
   8   2   3       27.27       25.15      3.92 o 
   9   2   3      648.44      685.89     28.60 o 
  10   2   3      192.44      183.44     15.38 o 
  11   2   3       32.49       27.88      6.07 o 
  12   2   3      297.62      254.64     15.56 o 
  13   2   3      487.65      499.63     27.93 o 
  14   2   3       23.62       39.88     11.62 o 
  15   2   3       64.61       60.41     14.84 o 
  16   2   3        1.27        3.11      5.76 o 
  17   2   3       32.54       32.59     11.68 o 
 -17   3   3       24.93       56.80     24.95 o 
 -16   3   3        0.20       30.99     15.10 o 
 -15   3   3      267.06      278.14     21.31 o 
 -14   3   3      649.70      709.95     32.45 o 
 -13   3   3      564.62      566.90     38.71 o 
 -12   3   3      478.62      421.03     20.56 o 
 -11   3   3       44.03       35.19      3.78 o 
 -10   3   3       58.33       40.97      3.79 o 
  -9   3   3     1681.02     1740.97     45.98 o 
  -8   3   3     1359.85     1338.36     34.62 o 
  -7   3   3      135.04      150.94     10.54 o 
  -6   3   3      844.22      879.42     40.54 o 
  -5   3   3     1802.98     1839.96     33.47 o 
  -4   3   3     1660.33     1684.93     32.08 o 
  -3   3   3      639.81      763.76     24.59 o 
  -2   3   3      708.95      719.22     22.57 o 
  -1   3   3      221.53      192.88     30.31 o 
   0   3   3     4385.92     4452.22     47.64 o 
   1   3   3      375.67      409.67     12.75 o 
   2   3   3       43.14       42.67      4.29 o 
   3   3   3       33.60       81.81      6.00 o 
   4   3   3      738.12      713.84     17.11 o 
   5   3   3     1037.04     1054.99     22.38 o 
   6   3   3     1363.61     1383.47     43.76 o 
   7   3   3     1013.11     1060.89     30.45 o 
   8   3   3       58.79       20.33      8.64 o 
   9   3   3      526.76      576.31     54.69 o 
  10   3   3      500.89      526.50     29.26 o 
  11   3   3      927.17      862.61     38.54 o 
  12   3   3      131.46      138.17     16.42 o 
  13   3   3      717.11      745.85     38.17 o 
  14   3   3      738.46      684.31     37.75 o 
  15   3   3       52.42       53.72     10.40 o 
  16   3   3        4.72       -1.91      5.42 o 
 -15   4   3      197.62      212.86     40.22 o 
 -14   4   3       31.70       36.60     16.92 o 
 -13   4   3      162.98      185.99     36.02 o 
 -12   4   3      484.92      493.37     55.81 o 
 -11   4   3     1187.70     1235.03     39.09 o 
 -10   4   3       78.06       78.71      9.77 o 
  -9   4   3       14.88        2.89     10.27 o 
  -8   4   3      742.93      767.43     30.64 o 
  -7   4   3     2306.77     2471.96     55.69 o 
  -6   4   3      495.12      460.00     44.89 o 
  -5   4   3      226.03      230.89     13.01 o 
  -4   4   3      123.43      110.76     10.31 o 
  -3   4   3     1615.68     1696.71     51.72 o 
  -2   4   3      812.10      793.82     24.78 o 
  -1   4   3        1.12        2.29      5.76 o 
   0   4   3      316.94      338.41     17.06 o 
   1   4   3      248.21      247.36     12.53 o 
   2   4   3     2357.10     2402.77     52.44 o 
   3   4   3      755.22      797.42     29.16 o 
   4   4   3      242.69      242.54     14.46 o 
   5   4   3        0.04        0.17      3.25 o 
   6   4   3     1376.11     1364.26     55.38 o 
   7   4   3      699.86      689.66     29.65 o 
   8   4   3       82.17       66.47     12.34 o 
   9   4   3       14.73       15.49      4.29 o 
  10   4   3      499.08      491.85     25.99 o 
  11   4   3     1051.18      986.41     52.53 o 
  12   4   3       72.68       63.39     22.81 o 
  13   4   3        0.02        2.92      4.69 o 
 -12   5   3        0.69        9.54      9.69 o 
 -11   5   3      455.56      428.99     54.78 o 
 -10   5   3      558.46      498.30     57.75 o 
  -9   5   3        4.92        8.55     13.11 o 
  -8   5   3      209.06      166.96     32.36 o 
  -7   5   3      229.46      235.78     26.30 o 
  -6   5   3      488.62      542.85     39.27 o 
  -5   5   3       10.80       -5.51      6.20 o 
  -4   5   3     1294.86     1324.11     36.83 o 
  -3   5   3      139.37      114.44     11.75 o 
  -2   5   3      132.68      132.79     18.75 o 
  -1   5   3      152.27      142.79     13.70 o 
   0   5   3      296.30      329.37     19.04 o 
   1   5   3        0.07        3.41      4.30 o 
   2   5   3       85.89       87.03      9.86 o 
   3   5   3      426.32      444.40     21.96 o 
   4   5   3     1824.11     1883.60     68.55 o 
   5   5   3      108.37      110.80     11.84 o 
   6   5   3       80.79       67.38     14.66 o 
   7   5   3       80.71       89.76     12.24 o 
   8   5   3      250.65      251.93     33.74 o 
   9   5   3       14.36       19.69      6.11 o 
  10   5   3       63.33       54.50      9.63 o 
  11   5   3       53.47       36.85     19.76 o 
  -7   6   3        8.00      -25.24     16.83 o 
  -6   6   3      107.84      134.56     29.26 o 
  -5   6   3        1.53        9.30      7.37 o 
  -4   6   3        0.39      -10.62      7.39 o 
  -3   6   3      155.14      197.34     41.36 o 
  -2   6   3      123.03      156.87     25.80 o 
  -1   6   3        2.36       12.17      7.39 o 
   0   6   3       10.19       26.26      9.27 o 
   1   6   3      281.14      294.83     32.92 o 
   2   6   3      226.45      276.05     24.37 o 
   3   6   3      142.15      195.72     33.27 o 
   4   6   3       47.25       54.89     13.98 o 
   5   6   3       67.64       80.01     16.70 o 
 -20   0   4      369.79      363.91     46.37 o 
 -19   0   4      290.46      326.29     43.21 o 
 -18   0   4      230.94      245.11     36.33 o 
 -17   0   4       45.69       25.00     12.09 o 
 -16   0   4      164.68      159.75     27.16 o 
 -15   0   4      849.67      876.29     60.04 o 
 -14   0   4       57.69       69.91     12.43 o 
 -13   0   4      115.03      137.37     13.64 o 
 -12   0   4      321.28      340.12     32.34 o 
 -11   0   4     4599.11     4550.80    111.31 o 
 -10   0   4     5694.45     6125.00     75.68 o 
  -9   0   4      421.48      468.19     19.72 o 
  -8   0   4     1240.85     1187.75     29.37 o 
  -7   0   4      637.03      795.31     22.41 o 
  -6   0   4     1425.40     1407.40     27.76 o 
  -5   0   4     1748.08     1630.34     22.94 o 
  -4   0   4     2017.80     1770.21     38.37 o 
  -3   0   4    19546.90    19033.39    199.88 o 
  -2   0   4    21907.67    21723.61    126.03 o 
  -1   0   4     3219.49     2999.72     45.67 o 
   0   0   4    19867.66    18887.12    114.71 o 
   1   0   4    10555.82     9806.03     84.54 o 
   2   0   4     3893.70     3611.23     55.91 o 
   3   0   4     2460.16     2295.10     47.74 o 
   4   0   4        7.06        7.36      4.06 o 
   5   0   4     2033.21     2090.47     52.85 o 
   6   0   4     4581.46     4707.12     84.07 o 
   7   0   4     2566.61     2442.75     64.66 o 
   8   0   4      238.12      243.75     21.88 o 
   9   0   4      915.61      914.79     31.78 o 
  10   0   4      172.41      180.77     14.88 o 
  11   0   4      877.97      841.22     47.34 o 
  12   0   4     1235.07     1197.31     58.90 o 
  13   0   4      646.69      626.97     44.81 o 
  14   0   4       33.53       50.42     14.33 o 
  15   0   4     1531.04     1576.90     78.53 o 
  16   0   4      220.62      190.54     28.88 o 
  17   0   4      119.33      100.48     23.19 o 
  18   0   4      373.75      352.59     42.45 o 
 -20   1   4        0.10        4.74      8.22 o 
 -19   1   4       58.34       43.83     11.67 o 
 -18   1   4       37.26       39.42     12.48 o 
 -17   1   4      974.94      984.81     48.47 o 
 -16   1   4       61.87       63.46      9.39 o 
 -15   1   4      376.33      343.89     16.37 o 
 -14   1   4        3.86        0.47      4.66 o 
 -13   1   4      767.80      712.72     25.57 o 
 -12   1   4      959.16      899.25     23.43 o 
 -11   1   4       89.69       98.73      6.30 o 
 -10   1   4     2697.47     2780.64     33.97 o 
  -9   1   4       50.05       39.85      3.84 o 
  -8   1   4      323.44      303.73      8.71 o 
  -7   1   4        0.63        0.04      0.93 o 
  -6   1   4     3910.26     4148.04     26.27 o 
  -5   1   4      756.50      773.83     15.98 o 
  -4   1   4     4698.71     4410.04     85.11 o 
  -3   1   4     5187.75     4801.89     84.02 o 
  -2   1   4     3040.47     2808.47     23.66 o 
  -1   1   4     5146.33     5191.14     44.39 o 
   0   1   4      506.59      415.82      9.07 o 
   1   1   4     3107.42     3329.97     23.28 o 
   2   1   4     5884.39     5764.47     36.02 o 
   3   1   4      839.07      835.04     13.93 o 
   4   1   4     7516.14     7349.59     49.67 o 
   5   1   4      612.62      623.82     15.18 o 
   6   1   4      100.15       85.87     16.37 o 
   7   1   4       11.80       21.20      3.66 o 
   8   1   4       20.28       18.01      3.71 o 
   9   1   4      183.50      174.47      8.86 o 
  10   1   4     1130.95     1141.42     32.01 o 
  11   1   4      126.50      101.95      9.42 o 
  12   1   4       13.05        7.43      3.17 o 
  13   1   4      160.89      195.59     16.77 o 
  14   1   4      167.59      176.82     18.11 o 
  15   1   4        6.95       17.32     13.16 o 
  16   1   4       57.92       80.71     14.03 o 
  17   1   4      619.31      653.38     39.38 o 
  18   1   4      233.67      250.28     34.43 o 
 -19   2   4      167.62      259.18     43.67 o 
 -18   2   4       31.17       17.63     13.27 o 
 -17   2   4       21.96        8.98     18.15 o 
 -16   2   4      887.88      887.15     31.46 o 
 -15   2   4       30.23       20.96      6.83 o 
 -14   2   4      134.85      125.35     10.71 o 
 -13   2   4       20.29       14.56      3.71 o 
 -12   2   4     2801.16     2776.44     43.35 o 
 -11   2   4     2689.88     2631.60     38.83 o 
 -10   2   4      419.46      436.00     12.94 o 
  -9   2   4       44.31       60.71      3.65 o 
  -8   2   4      420.69      369.35     22.23 o 
  -7   2   4       10.35        6.16      3.40 o 
  -6   2   4       54.10       59.64     10.99 o 
  -5   2   4      534.30      655.22     31.40 o 
  -4   2   4     3904.19     4054.93     97.33 o 
  -3   2   4     1831.34     1832.04     63.98 o 
  -2   2   4      221.41      240.22     10.47 o 
  -1   2   4      379.78      434.02     12.87 o 
   0   2   4     1341.66     1351.73     22.95 o 
   1   2   4      463.91      468.05     12.65 o 
   2   2   4     3614.47     3743.92     36.03 o 
   3   2   4      566.79      554.44     13.98 o 
   4   2   4     1215.62     1382.22     22.47 o 
   5   2   4     1624.46     1720.30     28.86 o 
   6   2   4     1130.69     1062.14     23.03 o 
   7   2   4      538.19      548.77     17.87 o 
   8   2   4     1550.65     1602.56     36.57 o 
   9   2   4      621.20      614.51     23.27 o 
  10   2   4      467.84      452.55     20.78 o 
  11   2   4      950.61      979.81     26.98 o 
  12   2   4       89.23       75.47      9.28 o 
  13   2   4       41.97       43.98     11.87 o 
  14   2   4      405.29      417.10     36.53 o 
  15   2   4        8.02        5.72      6.42 o 
  16   2   4      202.86      177.89     26.89 o 
  17   2   4       65.25       64.42     15.47 o 
 -17   3   4       93.63      128.93     30.92 o 
 -16   3   4        1.76        9.36     11.14 o 
 -15   3   4        0.35        5.09      8.81 o 
 -14   3   4        2.97        5.89      3.33 o 
 -13   3   4      280.22      261.87     18.11 o 
 -12   3   4       56.95       59.41      9.82 o 
 -11   3   4       85.71       82.34      9.07 o 
 -10   3   4      509.26      561.85     31.72 o 
  -9   3   4     1254.08     1257.56     36.64 o 
  -8   3   4       59.17       50.53      6.57 o 
  -7   3   4      438.16      467.50     18.90 o 
  -6   3   4      615.70      700.07     36.20 o 
  -5   3   4     1638.51     1746.16     53.83 o 
  -4   3   4      821.92      810.72     34.41 o 
  -3   3   4      140.79      148.47     10.91 o 
  -2   3   4      512.96      486.92     21.41 o 
  -1   3   4        0.02        1.11      1.72 o 
   0   3   4      410.94      426.78     14.09 o 
   1   3   4      405.22      419.41     13.01 o 
   2   3   4       83.36       70.61      5.43 o 
   3   3   4      365.48      390.50     12.83 o 
   4   3   4      284.59      302.04     12.18 o 
   5   3   4      180.08      132.47     10.85 o 
   6   3   4       31.04       17.76     13.99 o 
   7   3   4      124.58       64.82     77.42 o 
   8   3   4       76.31       58.88     12.94 o 
   9   3   4     1272.19     1171.29     54.49 o 
  10   3   4      285.75      270.86     26.80 o 
  11   3   4      178.41      172.58     15.70 o 
  12   3   4       39.78       54.55     13.26 o 
  13   3   4        2.28        4.66      4.89 o 
  14   3   4       49.02       67.58     25.09 o 
  15   3   4        3.95       -1.00      8.22 o 
  16   3   4        1.50       15.26      8.89 o 
 -15   4   4      242.69      262.58     44.72 o 
 -14   4   4       12.82       12.34      7.16 o 
 -13   4   4        6.74        9.31     10.62 o 
 -12   4   4        7.96       39.77     18.92 o 
 -11   4   4       44.30       55.47     11.25 o 
 -10   4   4       33.19       28.08     14.12 o 
  -9   4   4       72.05       72.66     17.20 o 
  -8   4   4      356.24      357.34     31.75 o 
  -7   4   4       48.44       54.95     17.75 o 
  -6   4   4       68.12       87.85     19.84 o 
  -5   4   4        9.16       12.70      3.14 o 
  -4   4   4      203.04      204.78     13.89 o 
  -3   4   4      326.72      344.10     17.36 o 
  -2   4   4        9.36        5.07      3.12 o 
  -1   4   4      141.75      133.47      9.43 o 
   0   4   4      155.49      172.14      9.62 o 
   1   4   4      145.63      143.98     11.76 o 
   2   4   4       17.37       19.13      5.04 o 
   3   4   4      239.76      231.58     14.41 o 
   4   4   4       27.34       57.00      7.54 o 
   5   4   4      111.32      128.18     12.15 o 
   6   4   4        0.21      -10.28      6.85 o 
   7   4   4      286.78      317.54     20.68 o 
   8   4   4        5.77        6.86      4.55 o 
   9   4   4       84.01       89.00     11.40 o 
  10   4   4        5.23        6.91      8.23 o 
  11   4   4       20.34        9.72      4.71 o 
  12   4   4       72.59       96.66     12.44 o 
  13   4   4       55.76       49.50     16.46 o 
  14   4   4       26.80       40.32     12.34 o 
 -12   5   4       95.24      109.31     29.11 o 
 -11   5   4        2.70      -11.61     10.66 o 
 -10   5   4        0.09        5.77      7.87 o 
  -9   5   4        6.34       17.58     14.83 o 
  -8   5   4      178.77      195.73     34.93 o 
  -7   5   4       28.79       44.43     18.14 o 
  -6   5   4        0.12       -1.51      5.19 o 
  -5   5   4        4.75        0.38      6.19 o 
  -4   5   4       97.22      103.81     16.60 o 
  -3   5   4       40.94       35.00     10.18 o 
  -2   5   4      285.12      294.40     19.79 o 
  -1   5   4        9.41        7.57      5.49 o 
   0   5   4      386.60      409.03     21.31 o 
   1   5   4      367.43      367.32     20.35 o 
   2   5   4      101.54      105.70     11.00 o 
   3   5   4       14.76       17.16      7.38 o 
   4   5   4        8.97       14.26      6.05 o 
   5   5   4       63.67       72.54     10.21 o 
   6   5   4      174.59      147.11     20.42 o 
   7   5   4       11.36        6.43      4.80 o 
   8   5   4       44.31       52.71     11.81 o 
   9   5   4       63.42       73.67     11.68 o 
  10   5   4       52.27       52.31      9.53 o 
  -7   6   4      827.37      842.39     74.37 o 
  -6   6   4       41.12       33.90     18.73 o 
  -5   6   4       61.62       80.90     16.68 o 
  -4   6   4        0.36      -13.96      9.30 o 
  -3   6   4      501.03      521.04     53.58 o 
  -2   6   4      101.49      108.29     18.50 o 
  -1   6   4       91.78      108.49     18.51 o 
   0   6   4       95.13      105.81     17.99 o 
   1   6   4      139.49      263.91     45.93 o 
   2   6   4       86.24      121.90     22.28 o 
   3   6   4       45.33       49.49     13.60 o 
   4   6   4      217.62      255.63     28.48 o 
   5   6   4       43.47       24.84     10.13 o 
 -20   1   5       20.95       27.56     15.47 o 
 -19   1   5        1.88        1.53     10.93 o 
 -18   1   5      198.88      171.33     20.88 o 
 -17   1   5      108.71      115.42     20.00 o 
 -16   1   5        4.47        0.64      3.79 o 
 -15   1   5     1264.12     1266.58     36.34 o 
 -14   1   5        0.08       11.14     12.82 o 
 -13   1   5        0.02       -3.08      3.61 o 
 -12   1   5       92.70      115.14      7.10 o 
 -11   1   5     1408.52     1489.69     23.65 o 
 -10   1   5        9.33       13.08      2.52 o 
  -9   1   5      326.82      346.63     10.75 o 
  -8   1   5      499.66      513.36     10.81 o 
  -7   1   5     2255.25     2412.36     24.95 o 
  -6   1   5        0.09        0.07      0.92 o 
  -5   1   5      791.99      798.11     13.26 o 
  -4   1   5     1739.50     1666.23     35.79 o 
  -3   1   5     6234.49     6198.39     71.18 o 
  -2   1   5     1933.24     1861.52     19.37 o 
  -1   1   5        0.53        2.25      1.80 o 
   0   1   5       15.86       22.43      2.33 o 
   1   1   5       21.88       12.33      1.92 o 
   2   1   5       39.79       50.97      3.22 o 
   3   1   5     7462.07     7557.81     42.56 o 
   4   1   5     1399.21     1456.37     22.13 o 
   5   1   5      318.34      366.77     14.38 o 
   6   1   5       62.38       33.63      3.91 o 
   7   1   5      611.84      643.13     27.97 o 
   8   1   5      169.29      171.44      9.39 o 
   9   1   5      182.43      205.87     10.84 o 
  10   1   5     1186.17     1160.62     29.84 o 
  11   1   5      556.05      566.80     28.04 o 
  12   1   5       15.18       10.19      3.83 o 
  13   1   5      217.79      190.03     18.23 o 
  14   1   5        5.38        6.91      5.30 o 
  15   1   5      158.29      149.69     17.60 o 
  16   1   5      105.87       77.88     18.48 o 
  17   1   5       16.33       23.23      8.08 o 
 -19   2   5      410.89      449.09     57.06 o 
 -18   2   5      135.15      143.95     32.41 o 
 -17   2   5       16.53       16.40      6.80 o 
 -16   2   5      578.46      587.77     24.89 o 
 -15   2   5      587.37      600.54     36.57 o 
 -14   2   5        0.23       -2.05      3.12 o 
 -13   2   5      196.67      188.25     11.75 o 
 -12   2   5       13.62       13.32      3.55 o 
 -11   2   5     2516.12     2631.86     36.86 o 
 -10   2   5      592.23      583.08     14.33 o 
  -9   2   5      642.30      613.20     37.49 o 
  -8   2   5     2344.39     2339.50     33.41 o 
  -7   2   5     3489.34     3454.14     41.60 o 
  -6   2   5     3777.51     3474.97    141.65 o 
  -5   2   5      189.79      130.89      9.71 o 
  -4   2   5      871.04      789.83     43.56 o 
  -3   2   5     5748.20     5956.33     36.97 o 
  -2   2   5      865.36      886.35     17.84 o 
  -1   2   5      539.26      459.69     13.30 o 
   0   2   5     2791.70     2895.74     31.25 o 
   1   2   5       39.96       36.86      4.43 o 
   2   2   5      960.85      984.04     18.95 o 
   3   2   5     4264.95     4369.41     36.73 o 
   4   2   5       79.90       69.22      4.91 o 
   5   2   5      444.98      499.46     14.46 o 
   6   2   5       24.52       13.22      7.84 o 
   7   2   5     1182.55     1168.29     33.58 o 
   8   2   5      240.52      229.84     14.19 o 
   9   2   5       68.66       60.85      6.36 o 
  10   2   5        0.20        0.42      2.37 o 
  11   2   5      866.21      855.05     29.63 o 
  12   2   5      509.34      442.75     22.03 o 
  13   2   5       17.27       13.28      6.21 o 
  14   2   5       62.90       60.70     14.75 o 
  15   2   5        1.55       -7.46      6.15 o 
  16   2   5        3.91        8.55      8.68 o 
 -17   3   5      684.87      666.24     70.19 o 
 -16   3   5       46.48       46.30     17.33 o 
 -15   3   5       17.47       30.48     14.91 o 
 -14   3   5       76.84       73.25     20.41 o 
 -13   3   5      244.23      269.92     17.28 o 
 -12   3   5       26.45       12.88      4.07 o 
 -11   3   5      108.87       99.81      9.40 o 
 -10   3   5       28.25       36.86      9.16 o 
  -9   3   5      796.74      788.17     22.63 o 
  -8   3   5      837.48      797.49     32.80 o 
  -7   3   5      200.77      196.98     11.03 o 
  -6   3   5      809.88      807.83     31.68 o 
  -5   3   5       31.82       33.55      7.74 o 
  -4   3   5      433.00      369.53     14.80 o 
  -3   3   5      229.21      233.30     15.95 o 
  -2   3   5      450.35      505.62     15.52 o 
  -1   3   5       66.61       75.47      6.69 o 
   0   3   5      215.63      210.09      9.90 o 
   1   3   5      771.66      704.47     18.48 o 
   2   3   5      489.52      459.96     17.09 o 
   3   3   5       34.89       20.70      5.22 o 
   4   3   5      595.59      581.46     19.34 o 
   5   3   5       24.26       19.13      3.98 o 
   6   3   5     1180.14     1226.74     42.21 o 
   7   3   5        8.63        2.21      4.73 o 
   8   3   5      266.67      256.44     19.84 o 
   9   3   5        1.91        6.14      4.78 o 
  10   3   5      524.72      589.62     29.67 o 
  11   3   5        1.23        3.35      4.80 o 
  12   3   5      104.47      110.53     18.91 o 
  13   3   5        9.18        7.50      5.04 o 
  14   3   5       26.68       14.92      6.62 o 
  15   3   5      165.56      172.23     25.34 o 
 -15   4   5      251.30      277.90     45.46 o 
 -14   4   5      328.09      392.91     53.34 o 
 -13   4   5        1.27       -0.60     10.63 o 
 -12   4   5       15.68       -4.00      8.55 o 
 -11   4   5      155.35      205.77     35.14 o 
 -10   4   5      769.05      764.66     25.65 o 
  -9   4   5        2.69        2.90      3.31 o 
  -8   4   5      444.19      430.09     22.34 o 
  -7   4   5       50.72       57.45     16.32 o 
  -6   4   5     2356.95     2381.88    103.03 o 
  -5   4   5       11.73        7.19      2.36 o 
  -4   4   5      136.23      127.15     18.69 o 
  -3   4   5      404.99      390.11     20.21 o 
  -2   4   5      490.66      479.02     16.31 o 
  -1   4   5     1334.05     1314.43     35.89 o 
   0   4   5      230.53      241.01     11.34 o 
   1   4   5      111.25      131.32      8.41 o 
   2   4   5       36.23       26.05      4.77 o 
   3   4   5      820.22      826.06     27.47 o 
   4   4   5     1148.91     1153.63     32.29 o 
   5   4   5      256.94      244.93     16.88 o 
   6   4   5       14.68       11.13      6.68 o 
   7   4   5      183.90      210.19     14.26 o 
   8   4   5      437.25      433.21     24.53 o 
   9   4   5      158.70      177.69     17.27 o 
  10   4   5       58.61       55.86      9.23 o 
  11   4   5      159.64      142.24     14.76 o 
  12   4   5      410.69      429.51     25.82 o 
  13   4   5      350.53      356.62     35.69 o 
 -12   5   5        5.39       12.73      9.88 o 
 -11   5   5      218.69      203.37     38.55 o 
 -10   5   5       70.72       98.55     25.14 o 
  -9   5   5      681.28      804.88     70.73 o 
  -8   5   5      133.58      174.71     33.11 o 
  -7   5   5        1.66        4.30      7.37 o 
  -6   5   5      141.70      125.83     26.22 o 
  -5   5   5       12.38       18.07      7.77 o 
  -4   5   5      365.70      409.65     33.30 o 
  -3   5   5       11.71       10.81      5.81 o 
  -2   5   5       13.78       -3.78      6.88 o 
  -1   5   5        0.30        3.36      3.45 o 
   0   5   5      323.86      352.47     22.11 o 
   1   5   5      253.58      285.83     18.05 o 
   2   5   5       27.09       16.20      4.78 o 
   3   5   5       66.35       71.97      9.51 o 
   4   5   5       26.91       25.36      6.45 o 
   5   5   5       29.59       25.37      6.43 o 
   6   5   5        1.58      -12.57      8.38 o 
   7   5   5       21.05       22.48      6.42 o 
   8   5   5       80.99       65.87     10.79 o 
   9   5   5       97.54      105.41     13.77 o 
  10   5   5       18.86       29.18      7.26 o 
  -7   6   5      215.16      198.00     37.97 o 
  -6   6   5      106.60      118.11     27.25 o 
  -5   6   5       39.33       11.70     10.69 o 
  -4   6   5       53.31       43.92     18.57 o 
  -3   6   5        6.18       12.36      9.34 o 
  -2   6   5       54.81       47.69     11.81 o 
  -1   6   5       26.83       28.62     10.11 o 
   0   6   5      139.13      167.34     21.70 o 
   1   6   5      199.15      180.80     37.72 o 
   2   6   5      221.59      224.71     41.77 o 
   4   6   5       34.25       40.87     11.99 o 
 -20   0   6        0.05        4.80      8.08 o 
 -19   0   6       46.17       80.07     21.56 o 
 -18   0   6      125.64      170.53     29.43 o 
 -17   0   6       54.93       51.38     16.13 o 
 -16   0   6      171.44      163.79     27.41 o 
 -15   0   6      651.25      669.06     51.50 o 
 -14   0   6     4851.23     4932.91     81.80 o 
 -13   0   6       53.44       69.77     16.15 o 
 -12   0   6      773.03      757.17     47.47 o 
 -11   0   6      559.05      298.58    294.76 o 
 -10   0   6      113.55       70.77      8.14 o 
  -9   0   6      182.67      203.23     12.96 o 
  -8   0   6     1832.59     1872.65     70.20 o 
  -7   0   6     7491.69     7682.82     65.97 o 
  -6   0   6      257.25      241.38     13.42 o 
  -5   0   6      570.86      628.35     20.34 o 
  -4   0   6     3599.19     3461.80     45.70 o 
  -3   0   6      693.19      726.40     34.64 o 
  -2   0   6       82.97      129.62      8.42 o 
  -1   0   6        4.88        3.93      4.24 o 
   0   0   6    21709.90    20621.69    138.11 o 
   1   0   6      177.49      145.05     12.40 o 
   2   0   6       33.38       16.36      4.90 o 
   3   0   6      558.43      521.68     25.90 o 
   4   0   6      633.77      496.72     26.85 o 
   5   0   6      675.90      640.61     32.17 o 
   6   0   6     1761.88     1824.37     57.15 o 
   7   0   6     7239.71     6839.68    361.65 o 
   8   0   6      257.48      257.27     17.29 o 
   9   0   6      477.88      462.38     33.54 o 
  10   0   6     2616.18     2562.98     82.59 o 
  11   0   6      357.26      384.66     33.83 o 
  12   0   6      265.05      358.39     34.17 o 
  13   0   6      264.36      251.70     30.03 o 
  14   0   6       53.76       97.48     19.45 o 
  15   0   6      136.84      142.86     25.72 o 
  16   0   6      330.55      367.99     41.27 o 
  17   0   6      853.94      881.05     66.62 o 
 -20   1   6       14.54      -18.40     12.71 o 
 -19   1   6       67.73       56.39     24.24 o 
 -18   1   6      147.10      137.61     25.73 o 
 -17   1   6        1.55        3.31      4.58 o 
 -16   1   6      449.92      452.76     22.27 o 
 -15   1   6       62.44       59.02      7.85 o 
 -14   1   6     1325.13     1396.18     49.12 o 
 -13   1   6     1175.79     1294.54     44.87 o 
 -12   1   6      476.04      454.79     15.77 o 
 -11   1   6     1101.33     1070.35     22.61 o 
 -10   1   6        0.30        1.49      1.58 o 
  -9   1   6     1460.12     1441.16     25.00 o 
  -8   1   6       57.68       45.49      4.78 o 
  -7   1   6      405.09      283.04      8.15 o 
  -6   1   6     2868.38     3052.05     47.80 o 
  -5   1   6     1390.79     1480.16     20.14 o 
  -4   1   6     2591.36     2777.08     26.52 o 
  -3   1   6      261.64      308.66      7.22 o 
  -2   1   6      291.01      251.58      6.63 o 
  -1   1   6     1172.20     1049.77     16.43 o 
   0   1   6    13479.44    13232.00    122.70 o 
   1   1   6      568.43      634.63     13.22 o 
   2   1   6      942.36      830.19     13.66 o 
   3   1   6        0.36        2.80      1.28 o 
   4   1   6     4636.99     4930.65     37.16 o 
   5   1   6        9.84        9.81      6.72 o 
   6   1   6       31.19       19.00      7.99 o 
   7   1   6      188.55      194.03     12.13 o 
   8   1   6      352.39      386.05     11.95 o 
   9   1   6      181.91      196.05     17.09 o 
  10   1   6       86.30       92.62      8.52 o 
  11   1   6       33.96       28.71      4.63 o 
  12   1   6        1.54       -3.36      3.39 o 
  13   1   6       12.17       11.80      5.47 o 
  14   1   6      458.15      472.19     30.52 o 
  15   1   6      279.43      289.54     39.67 o 
  16   1   6        5.41       10.07      4.42 o 
  17   1   6       17.29        4.87      7.20 o 
 -19   2   6      284.27      230.13     41.29 o 
 -18   2   6       27.97       22.22     13.85 o 
 -17   2   6        3.93       19.10     14.44 o 
 -16   2   6       22.93       14.32      5.91 o 
 -15   2   6      119.24      118.01     13.78 o 
 -14   2   6       44.94       41.63      8.36 o 
 -13   2   6        0.20        0.73      2.13 o 
 -12   2   6        0.67        1.71      1.78 o 
 -11   2   6       22.31       12.26      2.52 o 
 -10   2   6        6.63        9.68      2.59 o 
  -9   2   6      739.75      731.74     19.23 o 
  -8   2   6       52.34       57.19      7.19 o 
  -7   2   6     2720.92     2754.46     92.45 o 
  -6   2   6      429.32      417.55     34.93 o 
  -5   2   6      304.99      261.49     26.35 o 
  -4   2   6     4053.14     3671.36    101.31 o 
  -3   2   6      157.25      176.85      7.36 o 
  -2   2   6       19.02       21.60      3.09 o 
  -1   2   6     1116.13     1165.40     21.44 o 
   0   2   6      211.75      213.24      9.54 o 
   1   2   6     2610.77     2685.23     30.15 o 
   2   2   6       21.38       22.30      2.62 o 
   3   2   6       92.12       79.67      5.24 o 
   4   2   6      576.72      563.22     15.15 o 
   5   2   6       48.22       40.05     11.41 o 
   6   2   6      283.20      313.39     13.36 o 
   7   2   6      482.58      468.45     19.29 o 
   8   2   6       13.08        7.01      4.24 o 
   9   2   6       31.94       29.19      5.66 o 
  10   2   6     1051.66      984.63     39.10 o 
  11   2   6       38.46       26.93      7.53 o 
  12   2   6       48.88       45.22      9.32 o 
  13   2   6        0.07      -12.47     13.07 o 
  14   2   6       64.48       69.94     12.46 o 
  15   2   6       84.54      103.98     20.06 o 
  16   2   6        7.32        4.10      8.04 o 
 -17   3   6       51.24       72.80     24.83 o 
 -16   3   6       54.15       29.80     14.29 o 
 -15   3   6       99.06      131.90     29.46 o 
 -14   3   6      135.66      139.78     29.92 o 
 -13   3   6      303.30      291.75     16.82 o 
 -12   3   6       61.96       52.33      6.68 o 
 -11   3   6     1821.20     1740.53     50.85 o 
 -10   3   6       15.26        9.71      2.64 o 
  -9   3   6       62.65      104.10     15.06 o 
  -8   3   6      319.40      263.31     31.02 o 
  -7   3   6       48.89       44.46     17.63 o 
  -6   3   6      429.16      488.56     24.84 o 
  -5   3   6       65.93       57.97      5.17 o 
  -4   3   6       51.19       34.41      3.30 o 
  -3   3   6      290.24      316.79     11.44 o 
  -2   3   6      424.51      479.92     15.04 o 
  -1   3   6       16.32       14.93      3.02 o 
   0   3   6      135.57      218.57     18.83 o 
   1   3   6       23.89       20.83      3.88 o 
   2   3   6       65.24       49.30      5.82 o 
   3   3   6     2602.06     2779.97     48.51 o 
   4   3   6       46.71       51.46      5.96 o 
   5   3   6      242.54      220.75     18.26 o 
   6   3   6      390.76      443.25     25.98 o 
   7   3   6      770.84      733.53     27.37 o 
   8   3   6      420.17      418.08     20.95 o 
   9   3   6      165.50      153.15     13.04 o 
  10   3   6       68.50       35.59      7.74 o 
  11   3   6      612.63      567.13     30.84 o 
  12   3   6      213.41      209.39     24.50 o 
  13   3   6      117.59       84.69     17.65 o 
  14   3   6       61.01       65.46     16.60 o 
  15   3   6        5.92       20.32      9.79 o 
 -15   4   6      300.73      338.13     50.98 o 
 -14   4   6       93.17      122.68     29.38 o 
 -13   4   6       11.98        4.85      8.54 o 
 -12   4   6        0.39      -17.13     13.40 o 
 -11   4   6        6.37        9.56     13.13 o 
 -10   4   6       81.89      105.59     24.80 o 
  -9   4   6       12.86       12.84      3.10 o 
  -8   4   6        3.85       -1.17     13.82 o 
  -7   4   6      188.11      196.92     21.41 o 
  -6   4   6        3.76      -13.92      9.28 o 
  -5   4   6      555.32      542.59     52.82 o 
  -4   4   6        1.83       -2.45      2.00 o 
  -3   4   6        0.81       -0.91      2.27 o 
  -2   4   6       78.33       88.69      8.16 o 
  -1   4   6      193.38      201.84     10.90 o 
   0   4   6     1311.09     1278.76     27.99 o 
   1   4   6       73.49       52.77      5.40 o 
   2   4   6      746.94      748.93     20.43 o 
   3   4   6      124.52      130.70     13.03 o 
   4   4   6        9.23        2.11      2.94 o 
   5   4   6      158.22      153.28     17.72 o 
   6   4   6      184.20      178.57     13.35 o 
   7   4   6       36.92       35.14      7.35 o 
   8   4   6       25.57       22.07      6.39 o 
   9   4   6        0.82        8.41      3.90 o 
  10   4   6      106.73       85.85     12.12 o 
  11   4   6        2.77       -4.52      4.34 o 
  12   4   6       43.68       81.05     14.41 o 
  13   4   6        0.00        1.07      4.61 o 
 -12   5   6       12.93       25.44     15.66 o 
 -11   5   6      293.73      290.67     45.69 o 
 -10   5   6       20.24       14.48     13.25 o 
  -9   5   6       12.63       19.44     12.77 o 
  -8   5   6      435.88      363.91     47.13 o 
  -7   5   6      428.12      410.75     48.41 o 
  -6   5   6       24.54       33.22     13.67 o 
  -5   5   6       92.83       98.88     16.92 o 
  -4   5   6       66.15       66.15     14.97 o 
  -3   5   6      119.66      120.08     13.46 o 
  -2   5   6      460.30      473.55     27.52 o 
  -1   5   6      171.60      167.20     15.35 o 
   0   5   6        1.38       -0.51      3.97 o 
   1   5   6        6.75        2.32      5.11 o 
   2   5   6      349.44      356.64     31.13 o 
   3   5   6      114.01       92.13     11.14 o 
   4   5   6      327.59      325.08     23.06 o 
   5   5   6       20.63       21.13      6.31 o 
   6   5   6        0.97       12.89      7.05 o 
   7   5   6      297.51      280.13     22.05 o 
   8   5   6       76.99       70.25     11.44 o 
   9   5   6        8.58        8.90      8.25 o 
  -7   6   6       11.43       31.32     15.39 o 
  -6   6   6       25.54       27.95     14.35 o 
  -5   6   6       37.84       46.28     17.26 o 
  -4   6   6       17.97       27.45     13.96 o 
  -3   6   6        3.17        8.96     12.35 o 
  -2   6   6      124.53      133.14     24.97 o 
  -1   6   6       67.73       88.97     42.16 o 
   0   6   6       23.69       29.33     23.75 o 
   1   6   6      359.11      365.38     53.56 o 
   2   6   6       24.36       23.81     14.47 o 
 -20   1   7       58.58       71.59     22.67 o 
 -19   1   7       20.55       25.05      8.98 o 
 -18   1   7        7.84        4.13      4.88 o 
 -17   1   7      254.55      300.04     25.76 o 
 -16   1   7        3.33       -0.63      3.24 o 
 -15   1   7        7.02        6.61      8.19 o 
 -14   1   7      199.46      188.88     18.01 o 
 -13   1   7      848.99      879.21     22.64 o 
 -12   1   7      650.89      697.38     19.02 o 
 -11   1   7       47.13       34.08      4.75 o 
 -10   1   7      375.87      398.92     13.93 o 
  -9   1   7      385.77      375.17     12.30 o 
  -8   1   7        0.89        1.72      1.41 o 
  -7   1   7      319.99      397.26     12.61 o 
  -6   1   7       10.23       10.01      1.84 o 
  -5   1   7     1303.65     1411.56     21.56 o 
  -4   1   7      581.52      625.88     18.22 o 
  -3   1   7       54.25       36.13      3.03 o 
  -2   1   7      319.37      309.60      8.65 o 
  -1   1   7      535.23      551.41     12.95 o 
   0   1   7       77.74       70.55      4.50 o 
   1   1   7      788.64      811.84     15.64 o 
   2   1   7      186.70      211.85      8.15 o 
   3   1   7      383.39      387.18     10.81 o 
   4   1   7      919.21      928.85     23.23 o 
   5   1   7     1115.97     1171.01     28.62 o 
   6   1   7      423.80      468.39     13.13 o 
   7   1   7      337.82      332.54     10.80 o 
   8   1   7       88.11      112.56      7.20 o 
   9   1   7       64.14       71.98     10.26 o 
  10   1   7      254.75      265.64     48.84 o 
  11   1   7      113.98       96.54     12.51 o 
  12   1   7       89.74      100.57     13.29 o 
  13   1   7       22.53       21.17      6.25 o 
  14   1   7       20.66       20.43     12.82 o 
  15   1   7        7.15        4.39      4.38 o 
  16   1   7      101.33       82.94     14.46 o 
 -19   2   7      393.60      365.66     51.42 o 
 -18   2   7      216.03      293.08     44.45 o 
 -17   2   7      217.73      193.30     35.39 o 
 -16   2   7       62.78       52.05      9.35 o 
 -15   2   7      679.36      669.66     31.49 o 
 -14   2   7        9.47        4.65      2.94 o 
 -13   2   7       74.33       59.98     15.12 o 
 -12   2   7       55.43       55.21      7.12 o 
 -11   2   7      113.06      121.19     10.88 o 
 -10   2   7      741.25      791.16     55.38 o 
  -9   2   7      316.64      375.62     36.93 o 
  -8   2   7      204.83      241.69     28.59 o 
  -7   2   7     1659.25     1934.02     77.56 o 
  -6   2   7      840.79      863.03     50.62 o 
  -5   2   7      181.46      204.44     23.80 o 
  -4   2   7      109.82      159.72      6.82 o 
  -3   2   7      251.72      276.56      9.97 o 
  -2   2   7      249.17      266.54     23.10 o 
  -1   2   7     3157.46     3200.61     36.70 o 
   0   2   7      430.03      415.62     11.89 o 
   1   2   7     4195.19     4457.33     48.14 o 
   2   2   7     1031.30     1032.28     21.80 o 
   3   2   7      827.56      924.27     18.93 o 
   4   2   7       24.14       24.48      3.43 o 
   5   2   7      139.21      112.18      7.94 o 
   6   2   7      434.96      464.60     16.37 o 
   7   2   7      279.88      276.17     13.17 o 
   8   2   7      141.19      157.24     10.24 o 
   9   2   7      590.80      620.02     23.45 o 
  10   2   7      227.90      177.87     13.08 o 
  11   2   7       69.69       67.79      8.25 o 
  12   2   7       70.90       60.53     10.75 o 
  13   2   7       40.99       40.26      9.31 o 
  14   2   7        1.77       13.27     12.81 o 
  15   2   7       16.15       15.21      7.51 o 
  16   2   7      138.22      167.43     27.36 o 
 -18   3   7        0.21       27.42     16.47 o 
 -17   3   7      271.56      228.16     41.74 o 
 -16   3   7       34.30       61.74     21.54 o 
 -15   3   7      600.56      557.01     60.28 o 
 -14   3   7      100.96       80.80     22.26 o 
 -13   3   7      123.71      100.52     24.14 o 
 -12   3   7        0.92       10.03      8.68 o 
 -11   3   7      721.05      803.71     63.48 o 
 -10   3   7      130.83      100.48     21.72 o 
  -9   3   7        5.16       -6.20     10.01 o 
  -8   3   7      867.37      912.02     61.40 o 
  -7   3   7     1105.96      977.43     62.03 o 
  -6   3   7      557.64      481.81     44.22 o 
  -5   3   7      247.64      220.66     12.01 o 
  -4   3   7     1082.26     1134.01     18.66 o 
  -3   3   7      439.92      461.28     15.54 o 
  -2   3   7      166.17      165.14      9.02 o 
  -1   3   7      118.78      121.57      9.47 o 
   0   3   7      473.84      485.28     49.80 o 
   1   3   7      142.17      151.50     10.98 o 
   2   3   7       11.21        8.68      3.48 o 
   3   3   7      623.45      619.40     20.25 o 
   4   3   7       55.39       65.10      7.05 o 
   5   3   7      298.58      281.47     17.21 o 
   6   3   7       14.21       12.32      4.19 o 
   7   3   7     2331.14     2460.28     51.69 o 
   8   3   7      168.23      175.24     14.01 o 
   9   3   7       36.49       32.12      7.44 o 
  10   3   7      138.52      139.03     15.51 o 
  11   3   7     1120.97     1113.15     75.02 o 
  12   3   7      282.34      294.71     32.43 o 
  13   3   7      115.54       97.32     19.02 o 
  14   3   7        9.84       10.63      9.04 o 
 -15   4   7      115.51       82.20     27.35 o 
 -14   4   7       48.66       57.48     20.72 o 
 -13   4   7      130.32      131.94     30.44 o 
 -12   4   7      102.39      123.32     28.43 o 
 -11   4   7       16.57        1.39      8.78 o 
 -10   4   7       70.75      125.67     26.78 o 
  -9   4   7      184.79      119.24     39.30 o 
  -8   4   7     1284.49     1065.86     24.53 o 
  -7   4   7       74.22       49.18      4.32 o 
  -6   4   7       76.45       56.06      6.78 o 
  -5   4   7        6.12        1.42      1.43 o 
  -4   4   7     1488.80     1540.62     29.17 o 
  -3   4   7       10.93        8.69      2.97 o 
  -2   4   7        1.45        4.00      2.35 o 
  -1   4   7        2.09        1.65      2.69 o 
   0   4   7      770.68      781.01     22.00 o 
   1   4   7      408.01      408.44     16.12 o 
   2   4   7     1492.66     1478.49     29.04 o 
   3   4   7      104.17       98.64      8.70 o 
   4   4   7      379.46      382.33     17.01 o 
   5   4   7        0.71        5.51      3.22 o 
   6   4   7      910.70      905.76     35.32 o 
   7   4   7       19.60       19.37      5.82 o 
   8   4   7       67.23       65.02     10.19 o 
   9   4   7      635.84      664.47     33.09 o 
  10   4   7      474.77      467.61     26.62 o 
  11   4   7       14.62       36.78     10.50 o 
  12   4   7        0.32       -5.22      5.06 o 
 -12   5   7      864.41      951.16     83.81 o 
 -11   5   7      226.42      269.93     43.43 o 
 -10   5   7       75.32       74.07     23.25 o 
  -9   5   7       58.78       26.52     13.53 o 
  -8   5   7       44.73       34.05     13.59 o 
  -7   5   7      158.13      196.59     34.03 o 
  -6   5   7     1011.15     1047.36     75.28 o 
  -5   5   7       31.92       25.99     12.44 o 
  -4   5   7        0.29        1.06      5.10 o 
  -3   5   7        0.37       -9.51     15.95 o 
  -2   5   7      383.70      425.04     23.75 o 
  -1   5   7       75.45       83.43     11.66 o 
   0   5   7        7.14        6.73      3.98 o 
   1   5   7      248.23      252.64     19.30 o 
   2   5   7     1884.75     1972.96     53.88 o 
   3   5   7      201.42      198.56     17.33 o 
   4   5   7       15.93       31.38      5.93 o 
   5   5   7       17.53       21.14      6.53 o 
   6   5   7      215.01      198.21     18.46 o 
   7   5   7        3.88       10.49      5.41 o 
   8   5   7        0.07       -1.91      5.90 o 
   9   5   7       27.52       17.62      8.47 o 
  -6   6   7       19.61       14.03     12.43 o 
  -5   6   7      145.29      150.48     30.68 o 
  -4   6   7        6.52       36.81     17.94 o 
  -3   6   7       46.81      149.14     29.47 o 
  -2   6   7        0.70        2.70     23.20 o 
  -1   6   7       62.32       63.63     13.22 o 
   0   6   7       34.41       18.16      9.57 o 
   1   6   7      285.62      327.80     50.48 o 
   2   6   7        9.99       42.45     21.79 o 
 -21   0   8       53.75       79.51     21.49 o 
 -20   0   8       65.21       36.94     15.20 o 
 -19   0   8      570.49      544.66     53.47 o 
 -18   0   8        4.51       11.71      8.97 o 
 -17   0   8        6.38       13.67      9.68 o 
 -16   0   8     1633.56     1721.39     84.62 o 
 -15   0   8     1991.87     2069.78     53.86 o 
 -14   0   8        0.73        2.99      5.45 o 
 -13   0   8      763.33      731.44     48.53 o 
 -12   0   8       14.75        5.63     23.23 o 
 -11   0   8      776.00      761.36     27.51 o 
 -10   0   8        0.50        0.27      2.27 o 
  -9   0   8      558.82      567.13     18.40 o 
  -8   0   8      723.77      641.95     25.10 o 
  -7   0   8       21.57       13.22      3.52 o 
  -6   0   8     1443.45     1482.29     35.46 o 
  -5   0   8     2916.09     3099.51     49.60 o 
  -4   0   8        4.15       10.13      3.77 o 
  -3   0   8       69.41       61.57      6.86 o 
  -2   0   8       85.47      100.52      8.54 o 
  -1   0   8     5163.47     5392.92     58.06 o 
   0   0   8       10.51       23.96      6.10 o 
   1   0   8     2267.27     1930.19     50.92 o 
   2   0   8       85.62      112.62     12.98 o 
   3   0   8     1088.69     1111.11     41.82 o 
   4   0   8      880.54      900.31     39.37 o 
   5   0   8       21.72       16.56      6.43 o 
   6   0   8      364.83      319.62     25.78 o 
   7   0   8     1919.84     1942.60     48.42 o 
   8   0   8     1022.72      995.57     50.06 o 
   9   0   8      187.78      131.44     19.10 o 
  10   0   8       34.42       31.08     10.71 o 
  11   0   8      358.74      336.61     33.12 o 
  12   0   8     1138.69     1165.25     64.61 o 
  13   0   8      715.77      743.97     53.42 o 
  14   0   8      209.78      229.32     31.74 o 
  15   0   8      892.43     1006.48     67.99 o 
  16   0   8      566.69      681.20     58.16 o 
 -20   1   8      175.85      197.81     36.23 o 
 -19   1   8       59.35       38.82     16.44 o 
 -18   1   8        2.60       -3.90      6.26 o 
 -17   1   8        9.08       18.95      6.38 o 
 -16   1   8        0.96       -1.02      2.55 o 
 -15   1   8      857.54      849.16     39.31 o 
 -14   1   8     1022.03      975.18     40.16 o 
 -13   1   8       71.96       65.94      6.27 o 
 -12   1   8       35.20       41.15      4.54 o 
 -11   1   8      342.29      349.16     14.62 o 
 -10   1   8      702.79      702.89     17.91 o 
  -9   1   8     1872.14     2184.46     39.82 o 
  -8   1   8      930.14      986.95     14.72 o 
  -7   1   8      978.87     1036.07     13.66 o 
  -6   1   8     5564.82     5735.71     61.61 o 
  -5   1   8     1240.10     1306.19     14.99 o 
  -4   1   8     1491.00     1665.47     18.08 o 
  -3   1   8       44.52       73.82      4.89 o 
  -2   1   8        4.45        6.63      1.60 o 
  -1   1   8     4115.24     4001.25     33.67 o 
   0   1   8      370.36      360.47     12.26 o 
   1   1   8      105.37      102.90      5.89 o 
   2   1   8      829.34      984.02     20.15 o 
   3   1   8     1883.18     1739.84     25.52 o 
   4   1   8       44.32       31.70      4.67 o 
   5   1   8      112.88      128.40      9.62 o 
   6   1   8       51.64       46.06      6.77 o 
   7   1   8      371.89      375.19     17.86 o 
   8   1   8     1018.82      916.99     71.41 o 
   9   1   8      113.12       82.73     13.76 o 
  10   1   8      329.90      266.93     21.81 o 
  11   1   8       37.58       21.67      6.65 o 
  12   1   8      528.82      545.70     31.63 o 
  13   1   8      204.87      194.48     21.05 o 
  14   1   8       32.50       43.67     10.42 o 
  15   1   8       49.88       41.21     25.65 o 
  16   1   8      138.97      168.32     28.22 o 
 -20   2   8        0.08       -1.78      8.63 o 
 -19   2   8        0.01        2.31      8.23 o 
 -18   2   8       56.97       42.70     19.30 o 
 -17   2   8      146.10      162.74     32.73 o 
 -16   2   8       95.59      119.09     27.21 o 
 -15   2   8       30.06       19.86      9.44 o 
 -14   2   8      984.85      976.22     33.87 o 
 -13   2   8      594.80      580.41     23.73 o 
 -12   2   8      188.67      165.53     11.16 o 
 -11   2   8        0.58        0.07      3.31 o 
 -10   2   8        0.55       -0.73      5.35 o 
  -9   2   8        9.14        6.55      4.79 o 
  -8   2   8      105.88       73.42     16.14 o 
  -7   2   8      505.26      633.81     45.12 o 
  -6   2   8      514.45      584.50     41.82 o 
  -5   2   8       98.30      105.56      7.58 o 
  -4   2   8      930.21      931.93     28.81 o 
  -3   2   8      625.08      643.15     19.19 o 
  -2   2   8       10.45       10.81      2.33 o 
  -1   2   8     1084.32     1088.67     20.14 o 
   0   2   8     1200.79     1207.25     27.09 o 
   1   2   8      251.22      230.50     11.44 o 
   2   2   8       40.54       36.01      4.34 o 
   3   2   8        0.09        1.07      2.22 o 
   4   2   8       61.04       65.30      6.19 o 
   5   2   8      291.55      298.11     11.86 o 
   6   2   8      762.64      724.42     21.02 o 
   7   2   8      303.92      296.69     13.83 o 
   8   2   8     1376.97     1395.28     33.81 o 
   9   2   8       20.42       14.81      4.03 o 
  10   2   8       56.25       48.08      6.64 o 
  11   2   8        0.07       -1.92      3.01 o 
  12   2   8       28.06       25.74      6.51 o 
  13   2   8      146.66      116.34     15.71 o 
  14   2   8      191.12      183.23     20.72 o 
  15   2   8       44.08       39.41     13.68 o 
 -18   3   8        7.71        7.50     11.03 o 
 -17   3   8      101.93      109.15     28.60 o 
 -16   3   8      243.09      221.48     40.56 o 
 -15   3   8      208.16      184.81     34.74 o 
 -14   3   8      506.11      541.58     57.67 o 
 -13   3   8      340.53      361.72     46.62 o 
 -12   3   8       28.76       32.11     12.24 o 
 -11   3   8      305.66      317.85     40.21 o 
 -10   3   8      226.00      270.35     36.65 o 
  -9   3   8      786.40      828.38     61.02 o 
  -8   3   8       28.38       22.50     10.87 o 
  -7   3   8      684.03      718.82     52.95 o 
  -6   3   8       14.33       -1.63      5.84 o 
  -5   3   8      198.29      161.70     17.34 o 
  -4   3   8       73.13       73.64      5.03 o 
  -3   3   8      525.66      509.46     16.29 o 
  -2   3   8      172.99      138.50      9.07 o 
  -1   3   8      646.00      742.70     21.11 o 
   0   3   8      195.17      202.63     12.55 o 
   1   3   8      564.95      572.44     19.32 o 
   2   3   8      184.19      173.70     10.83 o 
   3   3   8      386.18      425.19     15.57 o 
   4   3   8      289.06      293.92     13.17 o 
   5   3   8      340.12      307.82     18.18 o 
   6   3   8      103.10       87.42      9.93 o 
   7   3   8      211.64      220.66     18.72 o 
   8   3   8       59.88       47.56      9.31 o 
   9   3   8      665.44      605.35     31.24 o 
  10   3   8      237.34      236.01     19.67 o 
  11   3   8        3.34        2.36      4.94 o 
  12   3   8      131.02      128.05     22.71 o 
  13   3   8       55.57       44.18     14.25 o 
  14   3   8       55.08       50.42     14.52 o 
 -15   4   8       67.95       88.93     26.81 o 
 -14   4   8       52.39       62.98     23.07 o 
 -13   4   8        3.74       -7.35     10.25 o 
 -12   4   8      425.03      495.90     56.07 o 
 -11   4   8       32.57       38.95     18.26 o 
 -10   4   8       24.38       13.81      7.23 o 
  -9   4   8      209.84      218.15     33.76 o 
  -8   4   8        4.68       27.56     14.73 o 
  -7   4   8     1183.20      968.06     46.15 o 
  -6   4   8       52.73       52.28      5.97 o 
  -5   4   8       90.41       76.86      6.93 o 
  -4   4   8       65.38       60.15      5.83 o 
  -3   4   8        0.66       -3.84      2.56 o 
  -2   4   8      585.01      548.91     20.21 o 
  -1   4   8        7.38       11.92      3.43 o 
   0   4   8      163.84      192.05     12.48 o 
   1   4   8       79.72       74.41      8.22 o 
   2   4   8      766.48      748.76     30.42 o 
   3   4   8      147.62      172.66     14.84 o 
   4   4   8      375.95      394.01     19.66 o 
   5   4   8        7.93        7.41      9.31 o 
   6   4   8        0.83       11.02      6.30 o 
   7   4   8      249.22      249.11     22.81 o 
   8   4   8       22.08       31.09      9.66 o 
   9   4   8      166.50      173.41     19.10 o 
  10   4   8      597.37      508.16     34.54 o 
  11   4   8        0.38       -4.38      6.97 o 
  12   4   8        0.79        7.87      7.51 o 
 -12   5   8        6.18       -6.41     10.19 o 
 -11   5   8      175.29      162.37     33.96 o 
 -10   5   8      242.63      204.40     36.85 o 
  -9   5   8       54.96       79.68     23.70 o 
  -8   5   8       76.89      130.00     28.99 o 
  -7   5   8       11.90       -2.46      7.04 o 
  -6   5   8       18.66       22.12     12.86 o 
  -5   5   8      672.35      653.70     58.71 o 
  -4   5   8        6.57       -2.90      5.62 o 
  -3   5   8       12.65        5.58      7.95 o 
  -2   5   8       74.14       77.43     10.46 o 
  -1   5   8      765.75      789.67     33.66 o 
   0   5   8        0.82       -7.23      4.82 o 
   1   5   8        8.80        1.35      5.61 o 
   2   5   8        6.75        2.29      4.09 o 
   3   5   8     1007.93     1018.69     39.23 o 
   4   5   8       68.86       72.16     10.62 o 
   5   5   8       26.60       23.10     11.95 o 
   6   5   8       59.77       65.60     10.88 o 
   7   5   8        1.67       -3.96      5.75 o 
   8   5   8        8.17        5.29      7.40 o 
  -6   6   8        0.03       19.26     12.83 o 
  -5   6   8      217.45      257.88     40.09 o 
  -4   6   8      518.49      485.20     53.03 o 
  -3   6   8      119.24      145.94     29.68 o 
  -2   6   8        1.07       -4.60      6.71 o 
  -1   6   8       13.26       28.84     13.13 o 
   0   6   8      111.98      112.26     22.63 o 
 -20   1   9       45.33       -8.36      9.97 o 
 -19   1   9       14.42        7.16      9.39 o 
 -18   1   9      373.51      409.02     30.89 o 
 -17   1   9      118.08      140.11     21.21 o 
 -16   1   9      386.24      373.08     27.24 o 
 -15   1   9      311.47      297.95     16.17 o 
 -14   1   9      552.47      546.41     29.62 o 
 -13   1   9       39.84       31.15      4.70 o 
 -12   1   9      119.68      108.64      7.25 o 
 -11   1   9      122.42      115.16      7.80 o 
 -10   1   9       23.90       29.13      3.94 o 
  -9   1   9      230.62      259.19     11.67 o 
  -8   1   9     1898.13     1953.63     28.87 o 
  -7   1   9        0.03       -0.03      1.35 o 
  -6   1   9        2.16        6.02      2.25 o 
  -5   1   9     2323.29     2485.19     23.75 o 
  -4   1   9      256.95      220.43      8.58 o 
  -3   1   9       22.42       10.73      3.38 o 
  -2   1   9      679.26      797.77     18.26 o 
  -1   1   9      680.03      692.31     15.58 o 
   0   1   9      961.50      989.09     21.55 o 
   1   1   9     1404.68     1520.53     21.38 o 
   2   1   9       22.53       32.05      4.44 o 
   3   1   9      601.26      636.98     15.85 o 
   4   1   9       36.45       25.23      4.51 o 
   5   1   9      968.50      945.85     23.50 o 
   6   1   9     1229.27     1265.35     28.20 o 
   7   1   9      148.64      160.64     14.46 o 
   8   1   9      621.85      625.93     29.82 o 
   9   1   9     1472.23     1473.92     47.11 o 
  10   1   9      462.71      438.50     26.82 o 
  11   1   9        0.19        7.61      5.43 o 
  12   1   9       59.53       63.35     11.14 o 
  13   1   9      123.94      143.73     17.70 o 
  14   1   9        0.67       -2.67      5.71 o 
  15   1   9      102.56      114.62     16.75 o 
 -20   2   9        4.28       -6.06     11.44 o 
 -19   2   9      222.95      256.66     42.69 o 
 -18   2   9       77.75       60.96     20.98 o 
 -17   2   9      366.26      423.95     51.90 o 
 -16   2   9       11.12       19.22     12.15 o 
 -15   2   9      209.23      215.87     16.60 o 
 -14   2   9       28.82       18.62      4.71 o 
 -13   2   9      813.75      831.47     26.74 o 
 -12   2   9       80.18       49.48      9.69 o 
 -11   2   9        2.19        0.71      1.01 o 
 -10   2   9      190.45      206.60     28.61 o 
  -9   2   9       33.38       33.01      8.06 o 
  -8   2   9      147.29      176.55     41.08 o 
  -7   2   9     3218.62     3134.88    100.38 o 
  -6   2   9       13.43       22.40      5.84 o 
  -5   2   9        0.21       -1.27      1.88 o 
  -4   2   9     1405.90     1459.89     20.70 o 
  -3   2   9      586.93      579.08     14.64 o 
  -2   2   9      886.42      989.37     34.05 o 
  -1   2   9     1344.98     1332.51     22.96 o 
   0   2   9     4176.55     4210.84     44.10 o 
   1   2   9       32.62       42.30      5.05 o 
   2   2   9      237.29      272.35     11.82 o 
   3   2   9      598.40      599.68     16.39 o 
   4   2   9      378.25      404.79     14.00 o 
   5   2   9       64.10       63.31      6.62 o 
   6   2   9      218.85      229.24     15.13 o 
   7   2   9      349.48      340.48     22.46 o 
   8   2   9       10.23        7.96      3.49 o 
   9   2   9      605.47      652.49     22.78 o 
  10   2   9      810.22      777.07     24.94 o 
  11   2   9      110.55      135.77     16.37 o 
  12   2   9       36.61       39.88      9.57 o 
  13   2   9       35.16       27.75      9.26 o 
  14   2   9       47.71       48.47     11.66 o 
  15   2   9       57.41       92.94     21.78 o 
 -18   3   9      154.53      151.83     35.45 o 
 -17   3   9       65.82       40.74     18.69 o 
 -16   3   9       41.08       54.73     20.22 o 
 -15   3   9       94.06      128.51     29.87 o 
 -14   3   9      176.96      190.59     35.55 o 
 -13   3   9       57.33       43.18     17.87 o 
 -12   3   9        0.04        6.60      6.65 o 
 -11   3   9       53.69       55.07     17.26 o 
 -10   3   9       60.28       36.56     14.71 o 
  -9   3   9     1558.47     1500.17     82.27 o 
  -8   3   9     1513.88     1283.93     73.74 o 
  -7   3   9      150.99      201.63     28.46 o 
  -6   3   9      754.33      740.91     52.98 o 
  -5   3   9      734.52      685.16     12.73 o 
  -4   3   9     1042.51      993.10     17.34 o 
  -3   3   9      366.87      433.71     15.24 o 
  -2   3   9      262.14      248.74     12.03 o 
  -1   3   9      886.22      865.95     27.51 o 
   0   3   9     1353.84     1379.86     47.51 o 
   1   3   9      727.39      704.80     22.07 o 
   2   3   9       14.38       14.22      5.35 o 
   3   3   9      196.94      216.44     12.75 o 
   4   3   9      137.01      131.23     10.55 o 
   5   3   9      275.32      310.57     32.14 o 
   6   3   9      207.22      227.55     19.09 o 
   7   3   9      276.85      313.42     22.18 o 
   8   3   9       30.21       40.32      8.44 o 
   9   3   9      369.90      373.02     24.34 o 
  10   3   9       93.26       95.14     19.30 o 
  11   3   9      179.72      212.15     28.36 o 
  12   3   9        0.09        2.03      5.23 o 
  13   3   9      213.00      211.03     30.25 o 
 -15   4   9        7.11       21.37     14.23 o 
 -14   4   9       35.73       25.52     15.44 o 
 -13   4   9        4.03       -6.81     12.13 o 
 -12   4   9       81.62      114.31     27.83 o 
 -11   4   9      366.70      346.43     45.89 o 
 -10   4   9        2.11       13.08     11.62 o 
  -9   4   9      347.62      324.65     41.68 o 
  -8   4   9        4.42       19.91     12.40 o 
  -7   4   9        7.03        0.39      6.57 o 
  -6   4   9     1680.34     1560.51     82.84 o 
  -5   4   9        0.36       -1.03      2.03 o 
  -4   4   9      419.30      414.62     17.58 o 
  -3   4   9      509.53      500.63     18.28 o 
  -2   4   9      909.92      912.66     26.26 o 
  -1   4   9      468.05      426.58     17.37 o 
   0   4   9     1339.02     1366.60     32.15 o 
   1   4   9       11.23        6.01      2.53 o 
   2   4   9      111.24      115.99     15.10 o 
   3   4   9     1273.94     1251.67     49.34 o 
   4   4   9        0.33        6.83      5.86 o 
   5   4   9       51.98       52.14     14.78 o 
   6   4   9      147.55      162.59     18.39 o 
   7   4   9       83.63       70.87     12.51 o 
   8   4   9       89.16       89.55     14.35 o 
   9   4   9      123.80      126.77     16.19 o 
  10   4   9       69.47       90.46     19.56 o 
  11   4   9      117.08      112.75     22.55 o 
 -12   5   9        0.02       -3.71     15.37 o 
 -11   5   9      110.25      126.05     31.54 o 
 -10   5   9      555.66      541.90     60.98 o 
  -9   5   9       93.12       91.95     24.18 o 
  -8   5   9        5.03       -3.81     11.55 o 
  -7   5   9      365.46      419.26     50.03 o 
  -6   5   9       67.05       44.81     16.22 o 
  -5   5   9       89.50       55.21     18.74 o 
  -4   5   9      488.39      493.12     50.10 o 
  -3   5   9        4.79        6.90      5.31 o 
  -2   5   9      187.87      204.18     23.54 o 
  -1   5   9       93.24       90.35     11.81 o 
   0   5   9        0.07       -2.09      5.33 o 
   1   5   9        6.21       -2.48      3.35 o 
   2   5   9      248.15      214.03     18.45 o 
   3   5   9      138.50      182.56     17.13 o 
   4   5   9      161.10      150.80     19.83 o 
   5   5   9        4.13      -13.14      8.76 o 
   6   5   9       55.74       58.88     12.76 o 
   7   5   9        2.74        4.04      5.92 o 
   8   5   9      109.68       97.45     18.02 o 
  -5   6   9       33.45       23.37      8.29 o 
  -4   6   9       51.86       57.04     18.97 o 
  -3   6   9        2.32       -4.54      7.92 o 
  -2   6   9        9.18       22.26     11.95 o 
  -1   6   9       67.94       83.94     20.74 o 
   0   6   9       40.37       21.40     12.55 o 
 -21   0  10        2.72       -2.27      7.40 o 
 -20   0  10      219.05      195.14     32.48 o 
 -19   0  10      107.71       86.47     21.39 o 
 -18   0  10        0.73       -1.11      5.72 o 
 -17   0  10      593.52      634.10     53.07 o 
 -16   0  10      379.04      353.86     22.81 o 
 -15   0  10     1025.84     1059.05     37.97 o 
 -14   0  10     2799.30     2978.93    102.63 o 
 -13   0  10      201.01      213.55     26.18 o 
 -12   0  10       39.03       12.19     24.90 o 
 -11   0  10      230.27      250.55     16.04 o 
 -10   0  10       29.86       23.17      4.10 o 
  -9   0  10        8.11       47.25      7.79 o 
  -8   0  10     1449.62     1588.81     43.05 o 
  -7   0  10      208.10      191.34     14.18 o 
  -6   0  10        0.33        3.19      3.70 o 
  -5   0  10     2786.21     2726.36     50.95 o 
  -4   0  10       25.10       33.21     10.75 o 
  -3   0  10      245.11      342.33     17.69 o 
  -2   0  10     8341.87     8456.78     68.85 o 
  -1   0  10     3631.40     4023.94     47.75 o 
   0   0  10     4182.30     4557.64     84.84 o 
   1   0  10      261.43      308.59     22.76 o 
   2   0  10     3463.50     3386.86     76.76 o 
   3   0  10      480.70      463.51     30.02 o 
   4   0  10       52.73       63.34      8.62 o 
   5   0  10       34.85       28.40      5.05 o 
   6   0  10     1992.81     2052.58     69.79 o 
   7   0  10     2477.80     2557.47     80.95 o 
   8   0  10      103.77      122.27     19.02 o 
   9   0  10      148.89      147.21     21.34 o 
  10   0  10      519.61      498.98     40.60 o 
  11   0  10      214.40      251.84     30.12 o 
  12   0  10      920.43      966.16     61.94 o 
  13   0  10      468.18      392.99     40.56 o 
  14   0  10       87.10       74.53     18.67 o 
  15   0  10       54.83       63.36     18.03 o 
 -20   1  10        5.61       21.10     13.30 o 
 -19   1  10       32.83        5.31     10.34 o 
 -18   1  10       95.34      105.72     40.91 o 
 -17   1  10      126.10      103.16     14.89 o 
 -16   1  10        9.20       -1.02      4.13 o 
 -15   1  10       58.70       13.50     25.13 o 
 -14   1  10      208.06      243.86     15.71 o 
 -13   1  10      490.72      451.59     15.39 o 
 -12   1  10      651.43      649.90     20.17 o 
 -11   1  10       64.66       74.21      5.76 o 
 -10   1  10      679.92      693.30     16.22 o 
  -9   1  10      426.71      423.23     12.17 o 
  -8   1  10        0.90        4.77      1.34 o 
  -7   1  10      373.91      293.86     11.68 o 
  -6   1  10       81.30      107.78      5.43 o 
  -5   1  10      406.55      386.80      9.87 o 
  -4   1  10     2074.24     2073.85     28.69 o 
  -3   1  10      599.25      695.35     17.34 o 
  -2   1  10     2337.49     2636.51     37.18 o 
  -1   1  10      244.36      306.90     13.09 o 
   0   1  10     4791.17     4804.56     44.22 o 
   1   1  10       21.28       29.25      3.36 o 
   2   1  10      147.05      113.51      8.44 o 
   3   1  10      565.90      569.63     15.48 o 
   4   1  10      741.29      736.47     20.76 o 
   5   1  10     1481.72     1445.00     33.18 o 
   6   1  10       88.25       74.01      9.88 o 
   7   1  10      173.30      170.35     15.28 o 
   8   1  10      485.43      524.09     27.77 o 
   9   1  10     1374.05     1417.55     47.45 o 
  10   1  10      157.91      152.48     16.22 o 
  11   1  10      190.44      183.27     18.62 o 
  12   1  10      273.71      262.65     39.51 o 
  13   1  10      831.56      930.01     44.89 o 
  14   1  10      888.63      954.96     71.49 o 
  15   1  10       19.01        8.05      8.06 o 
 -20   2  10       20.17       -2.38      9.49 o 
 -19   2  10       25.57       -2.05      8.96 o 
 -18   2  10        1.77      -22.80     15.20 o 
 -17   2  10      437.59      419.55     51.48 o 
 -16   2  10       52.48       38.63     16.26 o 
 -15   2  10        2.88       -5.05      5.42 o 
 -14   2  10     1438.23     1277.78     42.73 o 
 -13   2  10        4.59       -4.27      8.26 o 
 -12   2  10      587.15      478.47     25.35 o 
 -11   2  10       44.54       33.46      7.02 o 
 -10   2  10       69.09       49.71     14.66 o 
  -9   2  10      303.27      241.32     30.27 o 
  -8   2  10        0.16        2.90      4.01 o 
  -7   2  10     1015.70     1002.02     73.97 o 
  -6   2  10     1118.25     1168.61     35.74 o 
  -5   2  10      180.22      186.18     12.31 o 
  -4   2  10      443.54      428.64     19.25 o 
  -3   2  10      240.94      216.01      7.99 o 
  -2   2  10       17.92       10.26      2.88 o 
  -1   2  10      337.58      332.19     12.01 o 
   0   2  10        5.66        4.48      2.00 o 
   1   2  10       56.22       64.53      5.39 o 
   2   2  10      391.39      377.55     13.24 o 
   3   2  10      111.45       87.38      6.58 o 
   4   2  10        0.40       -1.44      2.21 o 
   5   2  10        1.69        2.14      2.84 o 
   6   2  10       48.90       41.58      7.83 o 
   7   2  10      168.70      152.48     15.54 o 
   8   2  10      529.23      488.39     29.96 o 
   9   2  10      189.60      162.13     17.14 o 
  10   2  10       10.32        0.11      7.47 o 
  11   2  10      161.44      159.03     18.06 o 
  12   2  10       51.77       47.82     19.92 o 
  13   2  10        2.52       -2.15      5.94 o 
  14   2  10        3.31        4.14     11.18 o 
 -18   3  10      316.50      291.96     47.88 o 
 -17   3  10       64.68       52.29     20.19 o 
 -16   3  10       83.58       77.12     23.99 o 
 -15   3  10       48.27       41.78     15.53 o 
 -14   3  10      271.06      363.06     47.31 o 
 -13   3  10       92.69       54.19     16.22 o 
 -12   3  10       18.41       25.53     10.31 o 
 -11   3  10       18.01        5.47      8.25 o 
 -10   3  10      162.90      131.51     24.90 o 
  -9   3  10      131.57      123.79     23.79 o 
  -8   3  10       43.18       22.68     12.48 o 
  -7   3  10      724.39      668.45     52.55 o 
  -6   3  10      677.04      641.49     50.03 o 
  -5   3  10      118.37      114.27      5.67 o 
  -4   3  10       43.38       54.53      4.51 o 
  -3   3  10      140.16      149.35     10.90 o 
  -2   3  10      317.22      330.87     14.15 o 
  -1   3  10      890.59      908.64     29.57 o 
   0   3  10      904.26      914.34     27.84 o 
   1   3  10     3194.02     3268.55     54.42 o 
   2   3  10        8.16       11.26      3.82 o 
   3   3  10       21.00       11.81      3.86 o 
   4   3  10       26.68       26.54      6.35 o 
   5   3  10        6.99       -0.12      4.96 o 
   6   3  10      635.78      579.54     32.09 o 
   7   3  10     1102.89     1061.78     44.26 o 
   8   3  10       32.52       37.28      9.25 o 
   9   3  10      187.90      199.79     27.63 o 
  10   3  10        0.03       -8.97      7.35 o 
  11   3  10       71.13       40.08     13.37 o 
  12   3  10        2.61       10.31      5.22 o 
  13   3  10       72.16       60.19     17.51 o 
 -15   4  10        4.28       -0.07      6.85 o 
 -14   4  10       84.72      101.19     27.43 o 
 -13   4  10       70.89       74.95     23.44 o 
 -12   4  10        3.76       30.01     15.93 o 
 -11   4  10      304.88      301.69     43.14 o 
 -10   4  10      347.85      298.71     41.27 o 
  -9   4  10       14.74       22.22     12.70 o 
  -8   4  10      902.64      854.68     66.91 o 
  -7   4  10        6.64        4.35      7.21 o 
  -6   4  10      414.29      378.66     56.37 o 
  -5   4  10      297.28      280.26     14.69 o 
  -4   4  10        0.00        2.20      2.55 o 
  -3   4  10       52.12       46.86      6.41 o 
  -2   4  10        0.15        1.56      2.15 o 
  -1   4  10       22.89       16.86      5.14 o 
   0   4  10      143.75      138.23     12.04 o 
   1   4  10      751.82      726.89     27.93 o 
   2   4  10        0.46        3.69      5.23 o 
   3   4  10       24.57       33.62      8.34 o 
   4   4  10       34.06       29.37      8.81 o 
   5   4  10       53.94       27.13     11.07 o 
   6   4  10       51.28       51.73     15.10 o 
   7   4  10       36.23       53.53     16.29 o 
   8   4  10      121.82      150.72     25.80 o 
   9   4  10        0.01       11.88     10.17 o 
  10   4  10      166.03      173.82     28.02 o 
 -11   5  10       18.58       28.83     17.65 o 
 -10   5  10        9.33       18.95     13.09 o 
  -9   5  10        2.31       31.12     13.49 o 
  -8   5  10        2.24        8.16      7.50 o 
  -7   5  10       22.71       23.13     15.20 o 
  -6   5  10      113.94      153.55     30.31 o 
  -5   5  10       37.84       31.97     14.78 o 
  -4   5  10       72.60       45.22     16.23 o 
  -3   5  10      335.68      331.46     30.84 o 
  -2   5  10      141.08      123.09     18.71 o 
  -1   5  10        2.74       -0.47      4.26 o 
   0   5  10       56.16       41.68      8.18 o 
   1   5  10       29.30       13.72      4.84 o 
   2   5  10       82.28       70.60     10.75 o 
   3   5  10        4.48        6.07      6.62 o 
   4   5  10       75.46       62.65     10.25 o 
   5   5  10       11.70        9.09      5.46 o 
   6   5  10       31.94       16.32      7.60 o 
   7   5  10        3.52       -1.94      6.84 o 
 -20   1  11       13.90      -19.99     13.33 o 
 -19   1  11       64.25       94.02     24.34 o 
 -18   1  11       13.53        8.45      6.02 o 
 -17   1  11      354.06      293.77     24.59 o 
 -16   1  11      725.77      698.12     36.45 o 
 -15   1  11      107.56       97.91      8.86 o 
 -14   1  11      442.04      377.88     16.45 o 
 -13   1  11      206.11      232.95     10.88 o 
 -12   1  11       14.98       21.72      3.17 o 
 -11   1  11        5.10        3.04      2.01 o 
 -10   1  11      259.40      280.35      9.68 o 
  -9   1  11     1195.66     1271.90     19.41 o 
  -8   1  11      142.58      123.21      8.13 o 
  -7   1  11        0.25        0.35      1.82 o 
  -6   1  11      102.49      103.56      5.46 o 
  -5   1  11       64.26       67.21      4.60 o 
  -4   1  11      248.59      229.44     10.33 o 
  -3   1  11      641.45      707.08     19.02 o 
  -2   1  11       54.84       74.18      6.38 o 
  -1   1  11     1043.60     1153.86     26.02 o 
   0   1  11      606.25      612.96     16.68 o 
   1   1  11      436.16      420.09     11.43 o 
   2   1  11       72.04       75.25      7.24 o 
   3   1  11      138.43      130.01      7.13 o 
   4   1  11      228.07      199.55     11.30 o 
   5   1  11        0.02        2.15      3.38 o 
   6   1  11       12.11       15.64      5.17 o 
   7   1  11      149.54      126.51     13.84 o 
   8   1  11       21.82       32.56      7.31 o 
   9   1  11        0.76        0.20      3.03 o 
  10   1  11      259.69      259.65     21.74 o 
  11   1  11        3.42       10.68      5.84 o 
  12   1  11       76.27       72.81     12.10 o 
  13   1  11        4.88       17.47      8.33 o 
  14   1  11        7.25       42.42     14.65 o 
 -20   2  11      445.20      472.37     60.48 o 
 -19   2  11      447.63      541.07     61.57 o 
 -18   2  11       39.38       34.90     18.28 o 
 -17   2  11        5.57       10.20     10.61 o 
 -16   2  11       62.81       70.20     21.73 o 
 -15   2  11     1057.55     1132.76     79.06 o 
 -14   2  11      161.46      141.74     26.21 o 
 -13   2  11       24.73       16.60     10.47 o 
 -12   2  11        1.76       -7.20     12.92 o 
 -11   2  11     1348.24     1267.34     36.95 o 
 -10   2  11      593.40      598.55     48.93 o 
  -9   2  11        9.12        6.11      5.63 o 
  -8   2  11       50.65       48.40      6.07 o 
  -7   2  11        1.65        4.14      3.43 o 
  -6   2  11     1649.93     1634.35     38.15 o 
  -5   2  11      927.36      957.95     29.86 o 
  -4   2  11       47.86       45.96      4.67 o 
  -3   2  11     1806.55     1759.49     24.37 o 
  -2   2  11      335.39      305.10     10.41 o 
  -1   2  11     1849.12     1880.94     37.16 o 
   0   2  11      461.28      461.31     14.15 o 
   1   2  11       22.27       21.76      3.04 o 
   2   2  11      170.56      194.63      9.09 o 
   3   2  11     1976.05     1999.83     32.20 o 
   4   2  11        4.38        5.36      3.13 o 
   5   2  11       71.88       82.37     11.38 o 
   6   2  11      466.03      479.72     40.29 o 
   7   2  11       78.40       85.84     12.10 o 
   8   2  11      477.61      502.07     29.72 o 
   9   2  11      298.34      298.53     23.55 o 
  10   2  11      269.23      259.08     25.16 o 
  11   2  11        0.33        3.83      5.03 o 
  12   2  11      248.26      242.10     23.61 o 
  13   2  11       77.00       77.94     13.23 o 
 -18   3  11       85.49      120.85     36.89 o 
 -17   3  11      461.48      457.74     57.88 o 
 -16   3  11        3.92      -15.65     13.01 o 
 -15   3  11       45.39       48.15     17.94 o 
 -14   3  11       16.86       26.67     14.41 o 
 -13   3  11      238.78      309.71     41.92 o 
 -12   3  11      233.01      293.27     40.33 o 
 -11   3  11        8.52       11.79     13.22 o 
 -10   3  11      367.90      347.35     41.33 o 
  -9   3  11        9.09       28.08     11.78 o 
  -8   3  11     2607.59     2699.83    109.16 o 
  -7   3  11       70.26       75.91     17.98 o 
  -6   3  11        4.96        2.63      2.36 o 
  -5   3  11      390.53      408.40     11.50 o 
  -4   3  11     1899.76     1821.32     39.47 o 
  -3   3  11       27.10       25.51      3.86 o 
  -2   3  11      108.07      125.87      9.70 o 
  -1   3  11       98.29       75.28     11.96 o 
   0   3  11      432.06      423.52     22.20 o 
   1   3  11      128.69      120.74     10.70 o 
   2   3  11       30.48       34.00      6.94 o 
   3   3  11      317.73      312.65     18.35 o 
   4   3  11      121.61      113.53     11.39 o 
   5   3  11      264.33      248.09     20.89 o 
   6   3  11      517.36      546.73     64.38 o 
   7   3  11      343.50      336.42     25.50 o 
   8   3  11      264.50      254.21     25.16 o 
   9   3  11      144.94      101.29     15.05 o 
  10   3  11      520.91      523.70     34.66 o 
  11   3  11      219.79      231.00     31.89 o 
  12   3  11        2.41      -17.07     11.38 o 
 -15   4  11       81.05       74.71     25.35 o 
 -14   4  11      619.80      718.49     71.66 o 
 -13   4  11        0.01       16.44     12.75 o 
 -12   4  11        4.73       -6.33      7.09 o 
 -11   4  11        8.40       -2.33      8.12 o 
 -10   4  11      482.07      476.88     52.82 o 
  -9   4  11      819.12      797.64     66.52 o 
  -8   4  11      408.31      365.98     44.66 o 
  -7   4  11      290.88      327.23     40.65 o 
  -6   4  11        3.48       -4.43     10.40 o 
  -5   4  11      142.79      133.33     12.34 o 
  -4   4  11      785.40      800.70     19.11 o 
  -3   4  11      179.89      146.03     10.12 o 
  -2   4  11      197.92      195.32     12.39 o 
  -1   4  11      933.07      921.51     33.87 o 
   0   4  11     1841.99     1752.57     44.75 o 
   1   4  11        2.19      -15.64     13.73 o 
   2   4  11       40.36       34.82      9.22 o 
   3   4  11      197.64      240.14     22.37 o 
   4   4  11      902.13      954.12     36.53 o 
   5   4  11      174.36      190.77     29.45 o 
   6   4  11       29.84       40.59     14.79 o 
   7   4  11      426.41      462.59     45.38 o 
   8   4  11      303.68      325.54     38.26 o 
   9   4  11     1019.85     1122.11     70.35 o 
  10   4  11        7.14        5.91      7.45 o 
 -11   5  11       64.19       59.98     21.59 o 
 -10   5  11       38.13       18.72      9.46 o 
  -9   5  11      177.40      218.52     38.54 o 
  -8   5  11      420.71      447.67     53.01 o 
  -7   5  11       70.11       59.32     20.90 o 
  -6   5  11       75.89       66.42     20.47 o 
  -5   5  11       12.00       19.15     11.09 o 
  -4   5  11      596.43      582.58     56.00 o 
  -3   5  11       66.36       72.72     14.81 o 
  -2   5  11      112.86       88.68     16.13 o 
  -1   5  11       42.47       32.08      9.35 o 
   0   5  11     1160.79     1183.23     43.03 o 
   1   5  11     1238.33     1264.66     45.08 o 
   2   5  11       98.10      102.86     12.96 o 
   3   5  11       66.08       82.66     11.83 o 
   4   5  11       28.57       16.59     16.48 o 
   5   5  11      185.58      165.81     41.00 o 
   6   5  11      110.95       96.97     16.18 o 
 -20   0  12        5.96        3.55      7.73 o 
 -19   0  12      481.17      472.54     48.38 o 
 -18   0  12       16.68       24.30     11.00 o 
 -17   0  12      386.26      394.79     42.02 o 
 -16   0  12      177.69      174.04     15.94 o 
 -15   0  12      479.78      543.66     39.34 o 
 -14   0  12      804.66      815.74     53.58 o 
 -13   0  12     1562.01     1434.35     68.37 o 
 -12   0  12      309.24      300.40     21.48 o 
 -11   0  12        0.55        2.87      3.72 o 
 -10   0  12      350.45      312.19     20.70 o 
  -9   0  12      511.68      686.47     30.04 o 
  -8   0  12     2309.29     2507.99     66.45 o 
  -7   0  12      309.42      250.42     17.72 o 
  -6   0  12     1571.92     2004.49     59.27 o 
  -5   0  12      969.94      913.68     32.01 o 
  -4   0  12     3295.69     3392.27     61.47 o 
  -3   0  12        4.75       21.92      6.00 o 
  -2   0  12      268.51      333.96     24.76 o 
  -1   0  12      905.85     1161.64     34.89 o 
   0   0  12      845.13      927.07     31.81 o 
   1   0  12     5705.49     5741.76    105.56 o 
   2   0  12     1380.87     1467.54     55.03 o 
   3   0  12     1350.53     1429.35     97.44 o 
   4   0  12      107.15       87.35     15.02 o 
   5   0  12     3228.15     3253.50     90.69 o 
   6   0  12     2212.87     2329.56     79.44 o 
   7   0  12      105.45       98.49     17.70 o 
   8   0  12      648.59      727.80     48.10 o 
   9   0  12     1052.87     1003.11     58.36 o 
  10   0  12      591.49      559.70     45.53 o 
  11   0  12      380.62      376.14     39.08 o 
  12   0  12       23.94       24.57     12.22 o 
  13   0  12     1398.77     1516.85     84.42 o 
 -20   1  12       31.44       29.80     14.60 o 
 -19   1  12        1.11       -2.22      8.61 o 
 -18   1  12      155.20      134.59     17.33 o 
 -17   1  12      276.90      301.79     58.42 o 
 -16   1  12      591.17      594.68     33.46 o 
 -15   1  12      323.61      290.02     14.93 o 
 -14   1  12      222.05      215.41     12.16 o 
 -13   1  12       14.74       17.28      2.70 o 
 -12   1  12     2074.19     2072.37     33.53 o 
 -11   1  12       11.58        6.76      1.76 o 
 -10   1  12       50.92       54.46      4.40 o 
  -9   1  12      168.31      191.71      7.91 o 
  -8   1  12     1354.80     1345.21     27.57 o 
  -7   1  12      246.03      242.54      8.83 o 
  -6   1  12      442.94      470.05     12.41 o 
  -5   1  12        1.91        3.14      2.27 o 
  -4   1  12     1769.65     1760.95     30.82 o 
  -3   1  12      645.77      644.01     19.20 o 
  -2   1  12     1021.53     1051.73     25.30 o 
  -1   1  12     1557.28     1623.82     32.33 o 
   0   1  12     1135.53      990.87     20.44 o 
   1   1  12       13.07        8.74      2.27 o 
   2   1  12     1799.50     1827.41     29.79 o 
   3   1  12      359.04      375.22     12.39 o 
   4   1  12      655.91      650.17     28.43 o 
   5   1  12      468.99      457.18     24.49 o 
   6   1  12     1120.73     1116.31     39.93 o 
   7   1  12       34.61       43.37      8.51 o 
   8   1  12      348.62      349.70     24.14 o 
   9   1  12       40.22       44.77      9.36 o 
  10   1  12     1212.10     1204.50     47.95 o 
  11   1  12      254.70      253.09     30.23 o 
  12   1  12       67.00       62.38     11.85 o 
  13   1  12        8.84        8.39      9.54 o 
 -19   2  12      474.35      524.58     60.80 o 
 -18   2  12      167.02      197.05     36.39 o 
 -17   2  12      423.83      346.80     47.21 o 
 -16   2  12        2.01        3.11     11.33 o 
 -15   2  12      992.67     1028.92     75.39 o 
 -14   2  12       77.27       60.57      7.34 o 
 -13   2  12      161.69      116.03      9.31 o 
 -12   2  12      754.28      688.40     21.04 o 
 -11   2  12     1137.32     1097.06     69.20 o 
 -10   2  12      105.80      112.42     21.69 o 
  -9   2  12      244.04      237.24     14.00 o 
  -8   2  12      339.38      342.21     17.63 o 
  -7   2  12      791.86      847.56     28.77 o 
  -6   2  12       52.93       52.18      8.35 o 
  -5   2  12     1174.01     1178.36     25.73 o 
  -4   2  12     4306.94     4487.92     61.47 o 
  -3   2  12        5.04        4.18      1.62 o 
  -2   2  12       48.64       39.89      5.92 o 
  -1   2  12      475.18      438.69     13.72 o 
   0   2  12       25.79       23.94      3.73 o 
   1   2  12      556.88      580.52     16.77 o 
   2   2  12       11.50        6.38      2.69 o 
   3   2  12     4030.91     4033.95     71.88 o 
   4   2  12      471.74      465.92     20.07 o 
   5   2  12      276.97      273.47     20.46 o 
   6   2  12       24.16       16.26      6.07 o 
   7   2  12      403.99      414.55     37.48 o 
   8   2  12      113.00      132.66     15.83 o 
   9   2  12      207.46      214.35     34.90 o 
  10   2  12       12.63       -1.29      5.08 o 
  11   2  12      352.68      346.83     27.84 o 
  12   2  12       33.23       24.62      8.86 o 
  13   2  12      131.99      191.39     29.63 o 
 -18   3  12       50.91       60.01     22.95 o 
 -17   3  12      311.14      321.10     48.70 o 
 -16   3  12       63.64       53.22     20.25 o 
 -15   3  12        0.01      -19.15     12.79 o 
 -14   3  12       73.81       34.50     15.49 o 
 -13   3  12       44.60       37.55     14.02 o 
 -12   3  12        0.81        8.90      9.60 o 
 -11   3  12      669.52      634.26     58.08 o 
 -10   3  12       21.84       21.83     10.99 o 
  -9   3  12        1.43        7.14      8.42 o 
  -8   3  12        7.84       13.33      5.79 o 
  -7   3  12       10.66        6.81      4.39 o 
  -6   3  12      491.24      470.18     20.08 o 
  -5   3  12      566.29      555.36     23.52 o 
  -4   3  12     1372.44     1330.77     25.90 o 
  -3   3  12       32.83       45.33      5.16 o 
  -2   3  12      366.19      379.48     17.62 o 
  -1   3  12      447.89      427.83     19.12 o 
   0   3  12      259.95      248.29     17.52 o 
   1   3  12        9.08        5.54      2.78 o 
   2   3  12       48.83       46.29      5.81 o 
   3   3  12     1297.75     1251.85     32.69 o 
   4   3  12       46.14       49.78      7.91 o 
   5   3  12      265.84      220.49     20.28 o 
   6   3  12      274.28      291.09     24.05 o 
   7   3  12       25.28       10.18      8.85 o 
   8   3  12        4.57       -3.40      4.47 o 
   9   3  12      134.24      148.90     18.57 o 
  10   3  12      614.26      603.93     38.07 o 
  11   3  12      131.56      117.97     17.27 o 
 -15   4  12       52.74       61.34     21.52 o 
 -14   4  12      192.95      207.15     38.66 o 
 -13   4  12        0.64       -9.09     10.29 o 
 -12   4  12       19.46       65.63     21.16 o 
 -11   4  12        2.74        9.86     10.39 o 
 -10   4  12      397.51      331.70     44.25 o 
  -9   4  12      319.90      286.46     40.58 o 
  -8   4  12      170.23      208.34     34.56 o 
  -7   4  12      442.16      447.62     48.75 o 
  -6   4  12       29.90       35.05     13.88 o 
  -5   4  12       59.56       63.31      8.43 o 
  -4   4  12       47.63       61.46     21.79 o 
  -3   4  12       62.56       52.96      9.48 o 
  -2   4  12     1009.48      949.57     33.59 o 
  -1   4  12       46.08       22.07      7.40 o 
   0   4  12      652.60      646.02     26.76 o 
   1   4  12       22.77       17.29      7.19 o 
   2   4  12       90.70       96.84     14.67 o 
   3   4  12       57.21       51.87     11.12 o 
   4   4  12       28.16       28.83     15.90 o 
   5   4  12       31.75       44.82     14.69 o 
   6   4  12       20.65       36.35     14.39 o 
   7   4  12      188.69      169.76     28.01 o 
   8   4  12        0.04       23.06     11.57 o 
   9   4  12       87.18      112.98     23.32 o 
 -11   5  12       38.22       -3.56     11.28 o 
 -10   5  12       13.39       13.03     12.87 o 
  -9   5  12       21.91       25.32     14.44 o 
  -8   5  12       30.65       35.29     15.47 o 
  -7   5  12       27.24       32.41     14.54 o 
  -6   5  12        0.09       -5.21      7.65 o 
  -5   5  12       31.50       22.32     15.96 o 
  -4   5  12        7.96       12.76     12.31 o 
  -3   5  12       24.47       33.02     10.39 o 
  -2   5  12        3.10        3.11      5.74 o 
  -1   5  12      482.87      419.91     34.70 o 
   0   5  12      301.40      292.77     21.96 o 
   1   5  12      203.68      183.69     20.03 o 
   2   5  12        0.19       -6.55      8.83 o 
   3   5  12      174.15      169.00     17.01 o 
   4   5  12       12.24        3.42      4.55 o 
   5   5  12       16.89       20.80      8.68 o 
 -20   1  13       39.15       22.50     13.81 o 
 -19   1  13      144.08       66.97     20.44 o 
 -18   1  13      173.48      215.76     34.71 o 
 -17   1  13        3.44       -6.45      4.90 o 
 -16   1  13        7.07        6.66      4.76 o 
 -15   1  13      113.56       74.64     11.81 o 
 -14   1  13        0.11       -0.56      2.44 o 
 -13   1  13      943.19      954.34     33.56 o 
 -12   1  13      482.85      466.16     15.95 o 
 -11   1  13      376.46      397.18     12.83 o 
 -10   1  13      747.59      770.55     16.72 o 
  -9   1  13       56.13       67.65      6.56 o 
  -8   1  13        7.70        6.68      2.70 o 
  -7   1  13      131.62      141.46      7.14 o 
  -6   1  13      140.95      123.41      6.81 o 
  -5   1  13      884.33      938.72     21.33 o 
  -4   1  13       34.32       46.90      4.93 o 
  -3   1  13       33.79       35.16      4.99 o 
  -2   1  13      120.30      126.74      9.36 o 
  -1   1  13       87.38      102.87      8.69 o 
   0   1  13        6.40        6.48      3.00 o 
   1   1  13      205.30      193.54      8.48 o 
   2   1  13       69.24       72.35      6.79 o 
   3   1  13      491.11      488.22     15.34 o 
   4   1  13      604.10      562.87     27.49 o 
   5   1  13      319.83      304.90     21.01 o 
   6   1  13      177.42      152.97     15.56 o 
   7   1  13     1354.01     1339.21     66.20 o 
   8   1  13      252.78      244.54     20.86 o 
   9   1  13       66.32       73.84     12.40 o 
  10   1  13      102.00      108.90     16.72 o 
  11   1  13       13.58       16.50      7.87 o 
  12   1  13       47.88       29.54      7.85 o 
 -19   2  13        3.30       10.99     11.83 o 
 -18   2  13      299.60      309.55     45.21 o 
 -17   2  13      469.45      486.16     55.64 o 
 -16   2  13       24.05        8.95     10.29 o 
 -15   2  13      250.99      245.22     37.73 o 
 -14   2  13       10.03       10.24      3.14 o 
 -13   2  13       23.59       30.89      8.92 o 
 -12   2  13      336.92      317.55     21.89 o 
 -11   2  13        8.60       -2.28      6.63 o 
 -10   2  13       17.14       21.03      4.65 o 
  -9   2  13      923.63     1014.30     31.75 o 
  -8   2  13      426.10      414.44     21.02 o 
  -7   2  13      622.88      627.79     26.57 o 
  -6   2  13      195.15      204.78      8.39 o 
  -5   2  13      336.96      324.99     12.36 o 
  -4   2  13      576.48      562.26     27.86 o 
  -3   2  13      131.90      131.53      9.06 o 
  -2   2  13       11.72       12.97      2.87 o 
  -1   2  13      111.58      128.22     20.82 o 
   0   2  13     2419.28     2415.52     33.46 o 
   1   2  13        8.16       15.10      4.36 o 
   2   2  13        5.86        5.95      3.15 o 
   3   2  13      233.07      264.38     15.38 o 
   4   2  13        8.93        8.19      3.54 o 
   5   2  13     1904.09     1796.99     53.66 o 
   6   2  13       49.37       47.35      9.46 o 
   7   2  13      346.87      366.55     25.90 o 
   8   2  13        7.83       21.01      9.79 o 
   9   2  13      995.83     1020.91     45.82 o 
  10   2  13      174.94      202.38     21.22 o 
  11   2  13        4.85        1.30      4.19 o 
  12   2  13        7.58      -12.57      8.38 o 
 -17   3  13      139.47      177.97     36.37 o 
 -16   3  13      404.10      510.14     59.27 o 
 -15   3  13      181.03      169.83     32.90 o 
 -14   3  13      125.17      103.88     25.34 o 
 -13   3  13        2.61       16.28     11.79 o 
 -12   3  13      213.33      236.26     36.93 o 
 -11   3  13      493.02      581.60     55.45 o 
 -10   3  13      248.69      259.61     36.32 o 
  -9   3  13     1334.21     1316.00     79.58 o 
  -8   3  13      186.42      184.68     29.99 o 
  -7   3  13     1879.01     1744.56    115.38 o 
  -6   3  13        5.75        7.14      4.52 o 
  -5   3  13      653.49      637.52     46.74 o 
  -4   3  13      429.18      470.96     16.41 o 
  -3   3  13     2360.96     2341.74     39.18 o 
  -2   3  13     2771.01     2655.54     40.33 o 
  -1   3  13      604.28      578.97     23.06 o 
   0   3  13        8.12        7.83      4.02 o 
   1   3  13        5.81        4.62      3.22 o 
   2   3  13     1070.98     1017.43     33.90 o 
   3   3  13       69.63       72.03      9.57 o 
   4   3  13        6.51       11.90      4.64 o 
   5   3  13        2.20        3.31      7.88 o 
   6   3  13      750.36      713.28     38.12 o 
   7   3  13      698.52      736.88     39.40 o 
   8   3  13       65.82       50.65     11.56 o 
   9   3  13        3.68        3.72      4.93 o 
  10   3  13      193.70      169.79     20.83 o 
  11   3  13      484.24      593.35     52.70 o 
 -14   4  13       31.65       70.80     23.23 o 
 -13   4  13       22.73       14.13     10.42 o 
 -12   4  13      348.33      439.72     53.97 o 
 -11   4  13      126.47      164.72     33.33 o 
 -10   4  13      378.84      357.62     46.95 o 
  -9   4  13       44.35       38.36     16.61 o 
  -8   4  13      589.91      714.26     62.71 o 
  -7   4  13       84.62       85.27     22.10 o 
  -6   4  13        3.24       -8.62     10.67 o 
  -5   4  13      203.19      231.32     31.84 o 
  -4   4  13      428.75      433.23     25.19 o 
  -3   4  13       11.56       23.34     11.74 o 
  -2   4  13        3.88       11.79      8.43 o 
  -1   4  13       98.42      101.34     21.15 o 
   0   4  13      360.22      321.06     39.45 o 
   1   4  13      491.14      470.66     40.22 o 
   2   4  13       93.80       94.39     15.58 o 
   3   4  13      254.46      261.52     24.54 o 
   4   4  13       28.31       22.25      8.19 o 
   5   4  13       96.13      118.75     24.43 o 
   6   4  13      190.32      228.73     33.32 o 
   7   4  13       62.28       75.35     19.19 o 
   8   4  13       26.70       11.88      9.42 o 
 -10   5  13       91.39      105.94     26.73 o 
  -9   5  13        3.74       21.12     16.02 o 
  -8   5  13       27.03       44.31     15.34 o 
  -7   5  13      379.19      398.50     49.25 o 
  -6   5  13      207.12      252.24     39.14 o 
  -5   5  13      253.67      233.73     36.98 o 
  -4   5  13        1.32       20.34     12.16 o 
  -3   5  13      192.31      202.99     37.16 o 
  -2   5  13      610.10      690.17     44.90 o 
  -1   5  13       18.03       35.63     11.31 o 
   0   5  13        6.51       20.88     35.82 o 
   1   5  13        7.08       11.88      5.27 o 
   2   5  13      777.19      693.61     55.10 o 
   3   5  13      290.06      298.64     31.87 o 
   4   5  13        4.98        3.78      7.61 o 
 -20   0  14       10.17       17.29     10.37 o 
 -19   0  14       35.17       45.49     15.22 o 
 -18   0  14      453.66      443.85     45.54 o 
 -17   0  14      736.33      713.35     55.77 o 
 -16   0  14      324.54      301.70     35.08 o 
 -15   0  14        4.27       -1.52      3.60 o 
 -14   0  14       20.46       10.29      6.51 o 
 -13   0  14       63.30       70.02     11.19 o 
 -12   0  14     2495.38     2377.52     62.62 o 
 -11   0  14       77.44       91.41     13.27 o 
 -10   0  14     2400.28     2494.87     61.17 o 
  -9   0  14      699.65      702.73     32.11 o 
  -8   0  14     5446.96     5524.37     87.86 o 
  -7   0  14       56.36      234.78     20.64 o 
  -6   0  14      521.02      491.68     40.14 o 
  -5   0  14     1346.79     1424.27     43.25 o 
  -4   0  14     1937.96     2102.85     88.92 o 
  -3   0  14     1847.37     2023.36     40.21 o 
  -2   0  14     4093.78     4486.28    129.75 o 
  -1   0  14     2117.46     2152.13     54.12 o 
   0   0  14      514.38      672.91     29.66 o 
   1   0  14       57.88       45.80     11.48 o 
   2   0  14     3592.60     3606.31     93.61 o 
   3   0  14      428.85      407.86     32.62 o 
   4   0  14     1727.13     1698.29     68.47 o 
   5   0  14     1377.39     1419.21     64.32 o 
   6   0  14      825.13      752.94     48.38 o 
   7   0  14      541.19      596.41     44.43 o 
   8   0  14      299.30      287.00     32.24 o 
   9   0  14        0.09      -10.38      8.10 o 
  10   0  14      900.23     1047.60     65.79 o 
  11   0  14      308.53      280.27     35.23 o 
  12   0  14        0.03       12.52      9.17 o 
 -20   1  14      217.76      245.97     39.54 o 
 -19   1  14      278.77      312.41     43.73 o 
 -18   1  14      179.53      205.09     33.59 o 
 -17   1  14       73.10       63.48     10.85 o 
 -16   1  14       23.60       24.22      9.76 o 
 -15   1  14     2956.43     2981.31     72.34 o 
 -14   1  14      135.87      134.07      9.44 o 
 -13   1  14       24.68       14.21      2.74 o 
 -12   1  14      396.53      362.07     12.84 o 
 -11   1  14     2521.63     2532.54     33.82 o 
 -10   1  14     2781.31     2732.11     48.00 o 
  -9   1  14       32.90       35.70      5.04 o 
  -8   1  14      383.19      350.25     11.78 o 
  -7   1  14      693.97      704.07     16.77 o 
  -6   1  14     1437.29     1405.00     23.95 o 
  -5   1  14     2230.48     2310.56     34.98 o 
  -4   1  14     1409.20     1555.08     29.53 o 
  -3   1  14      384.68      362.00     14.50 o 
  -2   1  14      615.26      599.25     19.13 o 
  -1   1  14     1699.85     1694.55     29.48 o 
   0   1  14       11.63       19.09      4.79 o 
   1   1  14      355.02      327.82     15.74 o 
   2   1  14      685.57      629.84     23.30 o 
   3   1  14     5784.85     5595.97     57.69 o 
   4   1  14      782.11      765.62     33.06 o 
   5   1  14      147.38      136.00     14.54 o 
   6   1  14      314.92      288.96     21.69 o 
   7   1  14      701.90      700.78     34.82 o 
   8   1  14       22.21       23.44     10.66 o 
   9   1  14      121.50      124.92     15.81 o 
  10   1  14       28.75       47.38     10.94 o 
  11   1  14      644.17      718.14     53.36 o 
  12   1  14      621.54      687.05     40.86 o 
 -19   2  14        4.39       -1.32      7.58 o 
 -18   2  14      150.26       95.49     26.01 o 
 -17   2  14      483.88      511.09     56.88 o 
 -16   2  14      235.61      220.61     37.28 o 
 -15   2  14        2.26       -0.65      7.91 o 
 -14   2  14      184.08      179.34     21.02 o 
 -13   2  14      471.40      375.68     17.57 o 
 -12   2  14      941.32      893.65     65.70 o 
 -11   2  14      167.41      160.08     27.54 o 
 -10   2  14       17.15       21.51      5.29 o 
  -9   2  14      141.48      122.40     12.05 o 
  -8   2  14     1678.54     1745.95     83.44 o 
  -7   2  14        0.69        0.59      3.97 o 
  -6   2  14     1122.20     1095.30     21.73 o 
  -5   2  14       92.67       82.23     12.26 o 
  -4   2  14     1615.41     1614.31     31.50 o 
  -3   2  14      409.01      375.66     16.26 o 
  -2   2  14       68.92       59.49      7.88 o 
  -1   2  14       74.05       50.25     15.56 o 
   0   2  14     1640.97     1635.00     35.26 o 
   1   2  14      354.88      349.72     13.62 o 
   2   2  14        2.55       -0.20      3.21 o 
   3   2  14      192.14      200.49     13.61 o 
   4   2  14        2.77        8.01      3.48 o 
   5   2  14      552.57      536.59     30.15 o 
   6   2  14       33.08       53.24     12.32 o 
   7   2  14       29.47       35.32      8.90 o 
   8   2  14      281.93      330.35     26.28 o 
   9   2  14      223.20      238.64     25.45 o 
  10   2  14      184.67      204.86     22.10 o 
  11   2  14      390.86      433.47     32.95 o 
 -17   3  14       21.01      -12.31     12.41 o 
 -16   3  14        0.97      -27.15     18.10 o 
 -15   3  14       66.41       63.75     21.12 o 
 -14   3  14       46.21       55.41     18.85 o 
 -13   3  14      253.82      244.14     38.19 o 
 -12   3  14       22.21       18.94     11.46 o 
 -11   3  14       77.83       98.29     23.20 o 
 -10   3  14        0.11      -15.90     10.60 o 
  -9   3  14      334.48      330.21     40.65 o 
  -8   3  14        3.28        9.13      8.02 o 
  -7   3  14      594.42      588.85     54.53 o 
  -6   3  14      183.78      161.52     13.87 o 
  -5   3  14       46.10       31.35      6.78 o 
  -4   3  14      223.27      223.25     17.52 o 
  -3   3  14       72.64       56.98      6.34 o 
  -2   3  14       44.98       67.97      7.70 o 
  -1   3  14       43.25       45.56      6.01 o 
   0   3  14      201.89      180.70     12.73 o 
   1   3  14       13.37       17.35      4.18 o 
   2   3  14       67.35       76.52      8.42 o 
   3   3  14        1.09        1.56      6.24 o 
   4   3  14       85.05       73.31      9.43 o 
   5   3  14      304.31      293.14     24.57 o 
   6   3  14       42.11       23.18      7.32 o 
   7   3  14       81.47       88.71     17.26 o 
   8   3  14        0.54        0.31     11.01 o 
   9   3  14       14.37       13.30      7.06 o 
  10   3  14       19.30       20.89      5.73 o 
 -14   4  14      148.69      195.34     37.80 o 
 -13   4  14      110.45       63.10     21.64 o 
 -12   4  14      142.69      126.01     27.31 o 
 -11   4  14        0.85        1.69     10.27 o 
 -10   4  14      115.50       88.54     22.66 o 
  -9   4  14        4.31        1.03      6.36 o 
  -8   4  14        1.46       -8.88      9.29 o 
  -7   4  14       58.51       33.19     11.60 o 
  -6   4  14        0.00        2.35      7.76 o 
  -5   4  14       13.93       17.61      5.39 o 
  -4   4  14        2.60       -2.84      6.31 o 
  -3   4  14      127.58      121.39     25.38 o 
  -2   4  14        7.60       -2.29      6.85 o 
  -1   4  14       90.38       83.03     20.01 o 
   0   4  14      237.06      225.99     23.32 o 
   1   4  14       36.37       24.98     10.51 o 
   2   4  14      169.49      156.17     19.19 o 
   3   4  14       15.26        9.17      6.10 o 
   4   4  14        2.56        5.39      5.54 o 
   5   4  14       21.33        7.89      8.72 o 
   6   4  14       98.38      144.57     27.05 o 
   7   4  14       35.97       59.44     17.54 o 
  -9   5  14        5.43       71.44     23.87 o 
  -8   5  14        1.20       -8.33      9.56 o 
  -7   5  14        3.30      -13.59     11.20 o 
  -6   5  14      157.60      221.39     40.09 o 
  -5   5  14        0.04      -18.94     12.63 o 
  -4   5  14        1.21       16.33     11.20 o 
  -3   5  14      102.00       78.34     14.42 o 
  -2   5  14        7.78        0.22      7.89 o 
  -1   5  14        3.56        4.30      7.70 o 
   0   5  14       50.40       37.71     17.76 o 
   1   5  14       73.31       72.50     15.02 o 
   2   5  14      104.38      126.31     15.42 o 
   3   5  14       52.04       52.76      9.87 o 
 -20   1  15       41.09       24.97     14.09 o 
 -19   1  15       86.10       69.38     20.87 o 
 -18   1  15        9.13        9.81      9.82 o 
 -17   1  15      126.24      131.91     16.12 o 
 -16   1  15      155.75      218.57     20.36 o 
 -15   1  15        2.38       -9.92     10.93 o 
 -14   1  15      159.99      145.93     15.81 o 
 -13   1  15      434.57      432.98     14.66 o 
 -12   1  15       98.45      106.60      7.21 o 
 -11   1  15       57.91       41.72      6.69 o 
 -10   1  15      436.98      463.73     20.35 o 
  -9   1  15      216.10      203.70     10.04 o 
  -8   1  15      587.50      573.46     16.61 o 
  -7   1  15      320.41      349.45     12.36 o 
  -6   1  15       90.43       82.93      6.98 o 
  -5   1  15     1561.94     1650.92     31.13 o 
  -4   1  15        1.63        0.92      3.12 o 
  -3   1  15       35.07       35.13      5.45 o 
  -2   1  15       63.97       47.95      6.40 o 
  -1   1  15      147.52      149.96     10.03 o 
   0   1  15      390.88      375.76     21.56 o 
   1   1  15     1216.90     1221.09     29.48 o 
   2   1  15      699.07      713.15     30.87 o 
   3   1  15       26.83       21.74      4.20 o 
   4   1  15     1614.44     1610.88     49.25 o 
   5   1  15      363.09      344.16     49.37 o 
   6   1  15        0.31       -5.21      4.62 o 
   7   1  15      384.98      388.47     39.49 o 
   8   1  15        5.94        0.24      8.15 o 
   9   1  15      265.90      272.32     24.25 o 
  10   1  15      189.54      192.03     20.67 o 
  11   1  15        7.24       15.62      7.15 o 
 -19   2  15        5.08       51.58     19.87 o 
 -18   2  15      233.53      247.62     41.88 o 
 -17   2  15      186.65      150.88     31.19 o 
 -16   2  15      162.88      175.67     33.87 o 
 -15   2  15      277.10      283.57     40.57 o 
 -14   2  15      770.83      844.83     67.60 o 
 -13   2  15      757.94      686.48     34.17 o 
 -12   2  15      820.62      759.91     61.30 o 
 -11   2  15       96.80       89.56     10.55 o 
 -10   2  15       55.83       52.80     10.63 o 
  -9   2  15        0.07        4.25     36.16 o 
  -8   2  15      930.98      923.06     35.45 o 
  -7   2  15      707.39      647.40     21.95 o 
  -6   2  15      126.48      150.14      8.81 o 
  -5   2  15     1219.26     1187.36     26.74 o 
  -4   2  15     2205.92     2215.24     38.86 o 
  -3   2  15     1092.48     1109.05     29.05 o 
  -2   2  15      190.62      179.84     12.14 o 
  -1   2  15       14.15       10.44      3.41 o 
   0   2  15     1505.87     1578.73     36.78 o 
   1   2  15       63.63       72.57      7.51 o 
   2   2  15      606.28      619.77     24.48 o 
   3   2  15        6.27       10.85      5.42 o 
   4   2  15     1393.49     1384.59     35.38 o 
   5   2  15       43.99       36.99      9.10 o 
   6   2  15      684.52      702.97     37.66 o 
   7   2  15       73.60       85.76     14.03 o 
   8   2  15        1.36        9.27      6.69 o 
   9   2  15      469.48      499.37     33.85 o 
  10   2  15      779.87      767.19     69.96 o 
 -17   3  15       88.99      101.43     27.83 o 
 -16   3  15       51.10       44.85     20.17 o 
 -15   3  15      642.07      766.70     71.17 o 
 -14   3  15      215.31      244.52     39.06 o 
 -13   3  15        0.89      -10.94     13.51 o 
 -12   3  15       51.67       66.37     20.36 o 
 -11   3  15      847.38      939.96     71.87 o 
 -10   3  15      658.81      715.01     61.64 o 
  -9   3  15        9.46       39.68     15.54 o 
  -8   3  15     1241.24     1152.00     61.87 o 
  -7   3  15       63.24       74.16      9.62 o 
  -6   3  15      284.12      273.65     19.13 o 
  -5   3  15       92.60       72.49     10.27 o 
  -4   3  15      145.11      132.59     14.14 o 
  -3   3  15       53.40       65.66      7.61 o 
  -2   3  15      310.63      319.88     16.66 o 
  -1   3  15      598.54      664.91     21.78 o 
   0   3  15      108.76      111.61     10.40 o 
   1   3  15      660.55      624.59     27.15 o 
   2   3  15       78.38       71.94     10.64 o 
   3   3  15      777.34      755.73     30.73 o 
   4   3  15       78.32       71.09      9.52 o 
   5   3  15      357.40      328.97     26.37 o 
   6   3  15      112.56      103.18     15.23 o 
   7   3  15      437.93      454.77     32.70 o 
   8   3  15      735.92      809.14     77.80 o 
   9   3  15       34.75       47.19     11.07 o 
 -13   4  15      160.03      176.91     36.04 o 
 -12   4  15      404.29      520.49     59.32 o 
 -11   4  15      292.55      277.29     42.65 o 
 -10   4  15       81.60       45.07     18.61 o 
  -9   4  15       31.61       16.21     14.17 o 
  -8   4  15      261.71      208.39     35.05 o 
  -7   4  15       10.69       -4.89      8.28 o 
  -6   4  15       55.89       51.85     18.60 o 
  -5   4  15       25.88       30.97     14.34 o 
  -4   4  15      644.92      723.11     59.80 o 
  -3   4  15      318.61      337.55     40.58 o 
  -2   4  15      636.74      644.41     55.31 o 
  -1   4  15      131.34      101.78     21.28 o 
   0   4  15       82.49       88.36     15.44 o 
   1   4  15      195.51      179.88     25.48 o 
   2   4  15       54.72       56.75     12.30 o 
   3   4  15      114.99      100.91     16.43 o 
   4   4  15        2.87       -1.74     10.10 o 
   5   4  15      600.67      615.74     56.25 o 
   6   4  15      606.23      541.72     52.97 o 
  -8   5  15        0.01        0.12     13.94 o 
  -7   5  15        5.66        4.42      8.95 o 
  -6   5  15      423.98      499.55     55.56 o 
  -5   5  15      330.55      331.53     45.20 o 
  -4   5  15      136.14      139.16     28.06 o 
  -3   5  15       52.89      231.75    235.66 o 
  -2   5  15      302.90      351.99     32.99 o 
  -1   5  15      708.88      708.89     61.79 o 
   0   5  15       10.73        7.04      7.27 o 
   1   5  15       35.39       45.67     12.65 o 
   2   5  15        0.49       25.40      9.32 o 
 -19   0  16       21.75        0.57      6.18 o 
 -18   0  16        8.52        0.38      5.57 o 
 -17   0  16       27.15       31.79     11.83 o 
 -16   0  16      945.24     1070.26     66.78 o 
 -15   0  16      869.79      885.04     58.92 o 
 -14   0  16      677.16      743.36     52.78 o 
 -13   0  16     1641.30     1623.24     75.66 o 
 -12   0  16       57.28       88.85     12.85 o 
 -11   0  16        1.01        4.47      4.73 o 
 -10   0  16     1997.24     1928.49     89.29 o 
  -9   0  16     1230.19     1267.55     45.31 o 
  -8   0  16     4084.33     4281.78     84.15 o 
  -7   0  16      700.15      678.24     32.41 o 
  -6   0  16        9.46       12.08      7.56 o 
  -5   0  16        0.50        1.02      3.02 o 
  -4   0  16      210.64      201.30     16.73 o 
  -3   0  16      132.72      170.29     21.24 o 
  -2   0  16     1839.38     1751.32     64.39 o 
  -1   0  16        6.21        6.84      4.88 o 
   0   0  16      406.30      422.95     32.97 o 
   1   0  16      104.57       84.01     14.81 o 
   2   0  16     2629.31     2684.65     85.81 o 
   3   0  16        1.83        0.28      4.60 o 
   4   0  16      208.23      220.88     26.33 o 
   5   0  16        0.59        2.02      4.60 o 
   6   0  16      232.79      220.46     27.88 o 
   7   0  16      314.73      302.51     33.90 o 
   8   0  16      131.19      149.42     24.17 o 
   9   0  16      606.18      596.60     50.55 o 
  10   0  16      120.50      111.24     23.09 o 
 -20   1  16      126.06      145.43     30.58 o 
 -19   1  16      176.57      205.07     35.12 o 
 -18   1  16      430.38      413.39     48.77 o 
 -17   1  16       28.40       21.75     11.23 o 
 -16   1  16      121.56      145.80     16.81 o 
 -15   1  16      135.10      149.59     16.47 o 
 -14   1  16     1325.01     1316.60     47.15 o 
 -13   1  16       48.03       41.50      4.69 o 
 -12   1  16      305.49      312.91     15.20 o 
 -11   1  16      308.95      317.90     17.70 o 
 -10   1  16      845.05      795.70     27.58 o 
  -9   1  16      513.77      514.23     22.47 o 
  -8   1  16      328.80      320.23     13.05 o 
  -7   1  16       49.02       44.48      5.11 o 
  -6   1  16     1476.17     1493.76     33.11 o 
  -5   1  16      757.04      741.23     24.06 o 
  -4   1  16       46.11       40.64      5.71 o 
  -3   1  16       52.19       80.12      8.30 o 
  -2   1  16        0.04        4.33      2.40 o 
  -1   1  16     1328.01     1217.57     33.15 o 
   0   1  16     2551.12     2633.87     58.32 o 
   1   1  16       12.57       11.51      3.47 o 
   2   1  16      359.86      365.38     22.83 o 
   3   1  16      138.47      137.69      8.79 o 
   4   1  16        0.18       -3.66      4.03 o 
   5   1  16      692.86      644.36     33.36 o 
   6   1  16        6.60        6.48      5.12 o 
   7   1  16     1340.60     1369.06     51.49 o 
   8   1  16       54.12       65.87     12.02 o 
   9   1  16      161.85      163.07     19.17 o 
  10   1  16        0.17       10.17      5.14 o 
 -19   2  16       87.15       60.67     21.85 o 
 -18   2  16       13.19      -19.60     13.79 o 
 -17   2  16       79.92       50.61     17.00 o 
 -16   2  16       51.31       40.19     14.36 o 
 -15   2  16      637.04      733.88     65.26 o 
 -14   2  16       52.37       93.81     23.55 o 
 -13   2  16      188.36      197.81     32.02 o 
 -12   2  16       53.51       71.61     18.19 o 
 -11   2  16      999.03     1018.29     37.35 o 
 -10   2  16       14.06        4.80      3.11 o 
  -9   2  16       17.20       21.69      5.90 o 
  -8   2  16       62.17       57.79      9.53 o 
  -7   2  16     3570.92     3519.75     40.68 o 
  -6   2  16      735.69      793.41     21.89 o 
  -5   2  16      173.36      185.97     14.27 o 
  -4   2  16      158.77      139.98     10.52 o 
  -3   2  16      286.41      290.70     15.57 o 
  -2   2  16      528.21      484.59     20.63 o 
  -1   2  16       54.32       63.52      9.37 o 
   0   2  16     1045.97     1045.04     27.76 o 
   1   2  16      794.61      800.44     34.70 o 
   2   2  16     1603.52     1590.94     39.55 o 
   3   2  16     1119.09     1125.50     32.79 o 
   4   2  16      219.27      215.76     19.65 o 
   5   2  16      138.18      158.72     33.25 o 
   6   2  16      170.63      166.41     18.28 o 
   7   2  16      693.50      714.26     38.94 o 
   8   2  16        5.16        5.26      4.89 o 
   9   2  16      352.57      380.23     30.38 o 
 -17   3  16        0.09      -21.84     14.59 o 
 -16   3  16        0.59      -10.78     11.48 o 
 -15   3  16        0.94      -21.22     14.15 o 
 -14   3  16      199.20      197.99     36.06 o 
 -13   3  16      158.89      122.32     27.42 o 
 -12   3  16       41.43       70.05     20.09 o 
 -11   3  16       11.04      -12.65     10.07 o 
 -10   3  16       10.26       -9.73      9.16 o 
  -9   3  16       35.93       32.65     14.77 o 
  -8   3  16      156.97      162.09     29.21 o 
  -7   3  16       66.48       58.55     18.01 o 
  -6   3  16      315.53      317.96     21.82 o 
  -5   3  16      169.37      134.12     14.54 o 
  -4   3  16      163.40      189.61     24.07 o 
  -3   3  16        2.13        2.01      4.49 o 
  -2   3  16      175.07      163.15     10.45 o 
  -1   3  16       18.24       20.35      4.56 o 
   0   3  16       90.94       74.41     11.38 o 
   1   3  16      376.10      391.21     22.66 o 
   2   3  16      128.09      108.55     11.90 o 
   3   3  16       13.18        2.07      4.65 o 
   4   3  16       15.92       11.58      4.37 o 
   5   3  16       13.30        6.38      6.19 o 
   6   3  16        0.95        2.20      4.98 o 
   7   3  16        1.85        4.94      5.31 o 
   8   3  16      455.39      462.28     34.15 o 
 -13   4  16       13.02       16.04     12.52 o 
 -12   4  16        9.50       17.53      9.03 o 
 -11   4  16       25.85       27.09     13.94 o 
 -10   4  16        6.61      -20.03     13.36 o 
  -9   4  16        0.54       10.34     12.11 o 
  -8   4  16        0.09       20.42     10.84 o 
  -7   4  16       10.66        1.31      6.97 o 
  -6   4  16      284.14      303.01     40.57 o 
  -5   4  16      289.05      297.25     40.23 o 
  -4   4  16       58.21       67.56     18.95 o 
  -3   4  16        5.28        9.76     11.23 o 
  -2   4  16        1.44        4.48      6.89 o 
  -1   4  16       51.11       39.90     11.32 o 
   0   4  16        2.64      -13.53      9.02 o 
   1   4  16        0.12        2.12      8.70 o 
   2   4  16      110.97      117.46     17.45 o 
   3   4  16        2.79       13.25      6.72 o 
   4   4  16        7.84       17.31     10.71 o 
   5   4  16        5.39       11.53      9.50 o 
  -7   5  16        1.92       26.16     14.35 o 
  -6   5  16      164.57      187.58     35.15 o 
  -5   5  16        7.04       18.80     13.89 o 
  -4   5  16       61.65       51.65     15.48 o 
  -3   5  16        1.67        2.25      6.79 o 
  -2   5  16       55.59       64.71     14.02 o 
  -1   5  16        4.77        2.24      6.91 o 
   0   5  16       47.17       47.09     12.25 o 
 -19   1  17      130.38      146.31     30.17 o 
 -18   1  17       18.18        7.41     11.55 o 
 -17   1  17       42.16       28.18     13.13 o 
 -16   1  17      141.94      155.32     17.30 o 
 -15   1  17      278.23      266.06     22.12 o 
 -14   1  17       37.74       18.35      6.18 o 
 -13   1  17      266.35      271.17     17.29 o 
 -12   1  17       32.45       26.88      3.80 o 
 -11   1  17       86.16       74.40      9.06 o 
 -10   1  17       51.17       47.64      5.10 o 
  -9   1  17      192.42      197.22     10.54 o 
  -8   1  17      497.03      473.16     16.44 o 
  -7   1  17       45.48       43.32      6.19 o 
  -6   1  17       76.46       71.51      7.94 o 
  -5   1  17        9.97        7.31      3.39 o 
  -4   1  17        8.78        9.68      3.33 o 
  -3   1  17        2.71        5.48      3.59 o 
  -2   1  17      134.43      126.27     10.94 o 
  -1   1  17      564.61      603.52     28.08 o 
   0   1  17        9.67       10.71      3.63 o 
   1   1  17      150.13      139.36     10.24 o 
   2   1  17      537.13      513.59     28.19 o 
   3   1  17      348.46      295.87     23.66 o 
   4   1  17      156.93      155.38     16.55 o 
   5   1  17       33.68       18.17     17.15 o 
   6   1  17       45.53       56.79     10.81 o 
   7   1  17      124.51      119.82     15.75 o 
   8   1  17       54.09       62.32     18.17 o 
   9   1  17       43.12       45.99     10.66 o 
 -18   2  17      106.90      141.09     30.36 o 
 -17   2  17       56.83       61.14     20.52 o 
 -16   2  17       16.79        6.90      9.29 o 
 -15   2  17      700.44      754.82     66.68 o 
 -14   2  17       34.34       19.80     14.57 o 
 -13   2  17        2.08       -1.65      6.49 o 
 -12   2  17      144.89      125.06     30.19 o 
 -11   2  17      907.83      936.81     67.21 o 
 -10   2  17      405.12      386.99     54.17 o 
  -9   2  17       48.72       54.30      9.50 o 
  -8   2  17      132.91      104.58     11.10 o 
  -7   2  17      132.34      102.85     11.29 o 
  -6   2  17      983.09      958.36     25.36 o 
  -5   2  17     1716.25     1728.10     54.14 o 
  -4   2  17      210.85      180.68     12.32 o 
  -3   2  17      217.88      218.97     12.43 o 
  -2   2  17      356.49      335.78     21.26 o 
  -1   2  17      439.56      455.35     25.57 o 
   0   2  17        5.11        0.84      2.31 o 
   1   2  17        4.99        2.35      3.52 o 
   2   2  17        9.62        3.19      3.80 o 
   3   2  17      606.17      574.49     23.63 o 
   4   2  17       16.53       14.31      5.48 o 
   5   2  17      102.05       74.93     12.51 o 
   6   2  17      231.95      281.91     24.54 o 
   7   2  17      431.84      435.59     36.07 o 
   8   2  17      216.20      233.94     23.72 o 
   9   2  17      168.64      200.39     32.92 o 
 -16   3  17       18.21       13.89     12.63 o 
 -15   3  17       88.77      134.97     29.91 o 
 -14   3  17      155.97      200.91     36.82 o 
 -13   3  17      241.11      225.31     37.09 o 
 -12   3  17      630.91      674.17     63.45 o 
 -11   3  17        0.37       22.32     12.02 o 
 -10   3  17      121.73      148.48     28.68 o 
  -9   3  17        5.89       28.60     13.30 o 
  -8   3  17     1372.49     1352.61     84.06 o 
  -7   3  17       40.78       43.06     15.94 o 
  -6   3  17      503.10      520.16     49.45 o 
  -5   3  17      402.40      398.33     25.91 o 
  -4   3  17     2039.73     1982.62     58.35 o 
  -3   3  17      234.03      215.02     17.52 o 
  -2   3  17        8.28       12.72      5.29 o 
  -1   3  17      674.92      652.24     32.67 o 
   0   3  17      215.89      201.94     18.76 o 
   1   3  17       75.64       58.16      7.79 o 
   2   3  17       10.89       -0.95      3.17 o 
   3   3  17      397.99      384.24     22.27 o 
   4   3  17      331.84      312.55     30.43 o 
   5   3  17      400.52      390.63     30.15 o 
   6   3  17       97.15       96.66     15.47 o 
   7   3  17        0.75        4.36      6.22 o 
 -12   4  17       10.69       30.87     18.16 o 
 -11   4  17      237.00      330.15     47.32 o 
 -10   4  17      442.05      393.01     50.26 o 
  -9   4  17        7.58        9.67      9.45 o 
  -8   4  17       94.86      116.13     27.08 o 
  -7   4  17      187.25      190.29     33.41 o 
  -6   4  17      322.13      388.87     46.76 o 
  -5   4  17      208.93      225.06     35.18 o 
  -4   4  17      229.12      323.62     42.30 o 
  -3   4  17       92.60       88.13     21.86 o 
  -2   4  17      231.93      208.24     33.14 o 
  -1   4  17      557.08      566.64     39.35 o 
   0   4  17        7.45        7.72     14.83 o 
   1   4  17       21.12        9.90      7.42 o 
   2   4  17       92.69       95.29     28.45 o 
   3   4  17      343.66      365.96     45.06 o 
  -4   5  17      283.18      236.56     38.56 o 
  -3   5  17       68.58      105.37     19.19 o 
 -19   0  18       31.07       44.52     15.71 o 
 -18   0  18       16.42       48.51     16.75 o 
 -17   0  18        9.48       22.03     10.81 o 
 -16   0  18      235.97      243.32     32.48 o 
 -15   0  18        0.39       -3.27      7.84 o 
 -14   0  18      118.86      106.24     20.74 o 
 -13   0  18      524.58      504.47     43.40 o 
 -12   0  18      133.38      117.95     20.58 o 
 -11   0  18     1800.06     1813.80     78.71 o 
 -10   0  18      234.90      186.68     25.07 o 
  -9   0  18      265.44      268.08     29.71 o 
  -8   0  18     1772.51     1885.86     77.71 o 
  -7   0  18        0.67        3.00      5.33 o 
  -6   0  18      572.84      502.03     29.76 o 
  -5   0  18       98.79      110.73     12.59 o 
  -4   0  18      498.82      507.43     35.38 o 
  -3   0  18       90.77       89.42     15.60 o 
  -2   0  18       14.74       39.71     10.14 o 
  -1   0  18     2289.22     2227.23     77.64 o 
   0   0  18       22.64       94.52     17.08 o 
   1   0  18      831.95      803.51     48.70 o 
   2   0  18      525.90      513.37     40.57 o 
   3   0  18     2597.50     2474.71     91.34 o 
   4   0  18      532.10      526.41     42.87 o 
   5   0  18       13.62       16.78      7.44 o 
   6   0  18      207.49      204.41     28.36 o 
   7   0  18      462.37      368.13     40.09 o 
   8   0  18        1.03        3.17      8.82 o 
   9   0  18       76.30       95.81     21.97 o 
 -19   1  18      107.58      132.18     28.10 o 
 -18   1  18      272.16      262.95     40.06 o 
 -17   1  18      150.55      115.96     25.35 o 
 -16   1  18      171.35      186.18     19.30 o 
 -15   1  18      694.07      722.64     36.45 o 
 -14   1  18       12.67       16.31      7.25 o 
 -13   1  18     1001.07      934.75     32.57 o 
 -12   1  18      644.92      710.28     28.18 o 
 -11   1  18       95.46       92.50      7.34 o 
 -10   1  18        1.92        2.57      1.78 o 
  -9   1  18      953.70      989.12     27.41 o 
  -8   1  18     3211.57     3322.92     45.31 o 
  -7   1  18       18.66       11.54      4.68 o 
  -6   1  18     1006.60     1058.04     48.65 o 
  -5   1  18      203.70      176.15     12.80 o 
  -4   1  18     1396.41     1408.39     45.04 o 
  -3   1  18        3.88        6.65      4.22 o 
  -2   1  18      108.93      110.16     10.67 o 
  -1   1  18       49.06       59.32      9.47 o 
   0   1  18      657.91      588.64     21.98 o 
   1   1  18     1254.83     1190.86     40.13 o 
   2   1  18     1257.73     1141.15     28.73 o 
   3   1  18       22.18       18.53      5.77 o 
   4   1  18      709.15      693.07     35.45 o 
   5   1  18      426.01      445.24     29.32 o 
   6   1  18      120.99      127.81     32.16 o 
   7   1  18       10.27       21.76      8.96 o 
   8   1  18       58.64       50.97     22.50 o 
 -18   2  18       92.02      102.85     27.76 o 
 -17   2  18        5.91       17.50     12.61 o 
 -16   2  18       15.46        1.61      7.17 o 
 -15   2  18      174.57      174.10     32.82 o 
 -14   2  18      405.26      310.30     42.74 o 
 -13   2  18      108.68       93.22     23.31 o 
 -12   2  18      130.87      125.43     26.47 o 
 -11   2  18      372.49      455.74     48.12 o 
 -10   2  18      352.70      381.52     42.76 o 
  -9   2  18        0.18       -4.44      4.23 o 
  -8   2  18      379.77      319.75     12.79 o 
  -7   2  18       30.42       30.85      4.73 o 
  -6   2  18      878.74      939.01     26.44 o 
  -5   2  18      446.46      435.53     18.99 o 
  -4   2  18      808.74      733.41     25.75 o 
  -3   2  18       48.90       31.22      5.70 o 
  -2   2  18       95.96      102.35     10.19 o 
  -1   2  18      494.18      511.19     23.60 o 
   0   2  18        4.13        7.57      3.61 o 
   1   2  18       82.20       66.84     11.11 o 
   2   2  18       75.32       65.78     10.09 o 
   3   2  18        6.69       15.24      6.17 o 
   4   2  18       23.58       21.37     10.17 o 
   5   2  18       30.44       34.41      9.05 o 
   6   2  18      367.50      390.02     37.58 o 
   7   2  18       46.94       47.34     11.05 o 
   8   2  18      385.06      469.40     48.44 o 
 -16   3  18       15.95       67.38     23.02 o 
 -15   3  18      169.37      186.74     36.03 o 
 -14   3  18       11.78       -0.18      6.84 o 
 -13   3  18       63.49       74.39     23.86 o 
 -12   3  18       25.96       44.48     17.52 o 
 -11   3  18       16.68        8.47      8.75 o 
 -10   3  18       91.54      103.76     25.26 o 
  -9   3  18      226.83      191.41     33.41 o 
  -8   3  18        3.46       -1.95      8.08 o 
  -7   3  18        7.94        3.18      7.91 o 
  -6   3  18        0.16        6.45      6.79 o 
  -5   3  18        0.26       -6.50      7.77 o 
  -4   3  18       92.75       91.25     22.49 o 
  -3   3  18       58.31       72.01     13.25 o 
  -2   3  18       79.06       70.13     10.86 o 
  -1   3  18      182.83      180.68     17.85 o 
   0   3  18       39.62       74.52     10.75 o 
   1   3  18        1.06       -5.39      4.00 o 
   2   3  18       21.21       20.89      6.05 o 
   3   3  18       70.18       78.03     13.33 o 
   4   3  18       34.58       44.89     10.38 o 
   5   3  18        0.79       18.79      8.56 o 
   6   3  18        4.17      -18.57     12.38 o 
 -11   4  18        0.70       -7.25      9.38 o 
 -10   4  18       26.10       57.78     20.24 o 
  -9   4  18       10.61       60.80     21.97 o 
  -8   4  18       19.12        4.46      7.80 o 
  -7   4  18      203.42      247.86     38.67 o 
  -6   4  18        4.64      -22.73     15.15 o 
  -5   4  18       66.43      114.44     25.61 o 
  -4   4  18      257.23      310.94     40.76 o 
  -3   4  18       39.25       44.15     15.89 o 
  -2   4  18      158.29      151.82     28.56 o 
  -1   4  18       42.34       41.71     11.98 o 
   0   4  18       15.81       15.05     11.76 o 
   1   4  18      148.50      158.45     18.71 o 
   2   4  18       21.33       28.44     13.87 o 
 -19   1  19      158.63      190.84     34.39 o 
 -18   1  19        4.34        9.14     11.62 o 
 -17   1  19       21.33       40.36     16.85 o 
 -16   1  19       59.80       32.46     16.19 o 
 -15   1  19        4.10        2.26      4.08 o 
 -14   1  19       35.35       45.07      9.42 o 
 -13   1  19       82.46       90.28     12.90 o 
 -12   1  19       93.99      115.15      9.43 o 
 -11   1  19        2.83        1.36      2.34 o 
 -10   1  19      217.37      231.11     12.19 o 
  -9   1  19      111.39      113.70      8.69 o 
  -8   1  19     1544.66     1539.03     62.82 o 
  -7   1  19      292.29      291.07     18.82 o 
  -6   1  19       35.90       31.63      6.62 o 
  -5   1  19      758.69      740.66     44.75 o 
  -4   1  19      761.71      746.45     26.97 o 
  -3   1  19       54.66       62.66      7.98 o 
  -2   1  19       13.85        4.44      3.84 o 
  -1   1  19        0.40        5.33      5.51 o 
   0   1  19      715.93      672.44     23.82 o 
   1   1  19        6.19        7.98      5.46 o 
   2   1  19      114.96      141.20     15.89 o 
   3   1  19       99.14       91.97     13.46 o 
   4   1  19       29.64       33.15     10.53 o 
   5   1  19      205.21      181.53     19.41 o 
   6   1  19      343.36      374.71     34.35 o 
   7   1  19      196.99      187.34     22.19 o 
   8   1  19       15.00       10.92      8.91 o 
 -18   2  19      276.92      337.57     48.78 o 
 -17   2  19        0.44       15.57     12.45 o 
 -16   2  19       20.85        6.90      9.17 o 
 -15   2  19      361.20      325.12     44.67 o 
 -14   2  19      854.08      881.33     71.25 o 
 -13   2  19       18.60       18.37     11.85 o 
 -12   2  19       22.57        0.90      6.55 o 
 -11   2  19        0.26        5.71      7.36 o 
 -10   2  19        0.09      -16.33     10.89 o 
  -9   2  19      602.81      576.50     52.65 o 
  -8   2  19       10.26        5.18      2.14 o 
  -7   2  19      127.86      109.11      8.90 o 
  -6   2  19      199.10      191.03     24.15 o 
  -5   2  19     1754.52     1845.48     47.41 o 
  -4   2  19       13.02       13.43      4.76 o 
  -3   2  19       10.52       18.49      6.74 o 
  -2   2  19       29.17       23.51      4.86 o 
  -1   2  19      697.46      642.09     27.42 o 
   0   2  19      389.10      447.88     27.82 o 
   1   2  19      190.78      157.92     16.99 o 
   2   2  19      336.42      510.96    203.93 o 
   3   2  19        0.12       -3.84     18.67 o 
   4   2  19      120.11      111.89     15.60 o 
   5   2  19      415.87      428.75     40.19 o 
   6   2  19        5.70       -0.39      4.63 o 
   7   2  19      213.29      202.17     32.13 o 
 -15   3  19      164.18      158.61     33.51 o 
 -14   3  19        7.85       17.36     13.40 o 
 -13   3  19      357.92      424.86     52.95 o 
 -12   3  19       17.06       38.64     16.86 o 
 -11   3  19      108.33      109.28     27.41 o 
 -10   3  19       98.90       84.08     22.39 o 
  -9   3  19      135.79      122.87     27.13 o 
  -8   3  19       59.16       60.10     18.85 o 
  -7   3  19      222.11      244.29     35.94 o 
  -6   3  19      118.30       99.17     23.39 o 
  -5   3  19        2.20       16.50     10.65 o 
  -4   3  19      300.62      335.27     21.95 o 
  -3   3  19      479.18      520.46     30.50 o 
  -2   3  19      614.45      587.82     31.65 o 
  -1   3  19      298.51      308.14     23.79 o 
   0   3  19       76.14       81.57     10.89 o 
   1   3  19       51.95       65.78      9.54 o 
   2   3  19      208.96      207.41     20.81 o 
   3   3  19      140.54      163.86     19.59 o 
   4   3  19        0.47        9.69      5.99 o 
   5   3  19      366.33      437.22     45.37 o 
 -10   4  19       81.15      103.49     26.55 o 
  -9   4  19        2.49       15.40      6.28 o 
  -8   4  19        0.88      -17.82     12.27 o 
  -7   4  19      233.61      284.99     41.49 o 
  -6   4  19      140.28      152.59     29.87 o 
  -5   4  19       64.74       43.37     15.60 o 
  -4   4  19      118.89      102.58     24.71 o 
  -3   4  19       23.02       42.12     16.19 o 
  -2   4  19       97.73      109.34     24.45 o 
  -1   4  19       10.50        8.21     15.13 o 
   0   4  19        3.00       12.93     12.54 o 
   1   4  19       21.20        3.37      6.58 o 
 -18   0  20      713.13     1304.40     78.60 o 
 -17   0  20       12.66        6.30      6.34 o 
 -16   0  20      240.90      253.33     33.54 o 
 -15   0  20      434.10      458.59     44.12 o 
 -14   0  20       10.20       -0.75      4.99 o 
 -13   0  20      187.98      187.19     27.18 o 
 -12   0  20      189.83      204.56     28.08 o 
 -11   0  20     2198.85     2311.30     92.60 o 
 -10   0  20     1272.36     1308.85     69.14 o 
  -9   0  20     1761.05     1710.22     77.81 o 
  -8   0  20      253.95      260.77     19.79 o 
  -7   0  20     1656.35     1620.34     78.98 o 
  -6   0  20        2.68        7.63      4.56 o 
  -5   0  20       63.46       57.55     13.33 o 
  -4   0  20      459.47      463.48     35.93 o 
  -3   0  20      754.89      728.27     45.65 o 
  -2   0  20      103.92      136.63     20.13 o 
  -1   0  20     1105.59     1009.92     56.07 o 
   0   0  20        3.61      106.57     19.53 o 
   1   0  20      433.75      429.65     38.10 o 
   2   0  20      453.57      456.86     40.16 o 
   3   0  20      381.08      434.06     40.97 o 
   4   0  20      675.95      712.80     53.51 o 
   5   0  20      718.83      770.44     56.84 o 
   6   0  20      434.61      404.98     42.76 o 
   7   0  20      249.42      290.80     37.25 o 
 -18   1  20       15.34       69.44     21.06 o 
 -17   1  20      260.68      217.64     34.96 o 
 -16   1  20       99.57      107.16     24.95 o 
 -15   1  20       19.61       15.87      8.03 o 
 -14   1  20        4.59        5.65      4.68 o 
 -13   1  20        8.39        6.51      4.42 o 
 -12   1  20      166.29      150.42     16.53 o 
 -11   1  20     1214.94     1302.99     32.33 o 
 -10   1  20      235.06      272.70     14.98 o 
  -9   1  20       13.12        8.67      4.56 o 
  -8   1  20      720.03      739.55     36.66 o 
  -7   1  20      226.56      238.73     17.76 o 
  -6   1  20        2.33       11.77      5.42 o 
  -5   1  20      609.31      619.01     29.67 o 
  -4   1  20     1095.81     1091.40     43.37 o 
  -3   1  20      267.08      219.39     15.22 o 
  -2   1  20       68.93       77.24     10.86 o 
  -1   1  20      363.55      373.03     24.13 o 
   0   1  20       14.47       17.08      5.39 o 
   1   1  20        2.96        5.15      5.47 o 
   2   1  20       90.03      113.18     14.62 o 
   3   1  20      356.06      368.13     26.85 o 
   4   1  20        1.04        2.12      4.94 o 
   5   1  20       43.43       45.84     10.35 o 
   6   1  20       93.36      105.71     15.90 o 
   7   1  20       41.91       21.55     10.04 o 
 -17   2  20       37.15       49.59     19.07 o 
 -16   2  20        0.98       14.41     11.70 o 
 -15   2  20       40.32       59.12     18.35 o 
 -14   2  20       51.18       52.83     17.63 o 
 -13   2  20        1.69       10.57      9.88 o 
 -12   2  20      164.25      156.46     29.78 o 
 -11   2  20        0.11        0.19      7.10 o 
 -10   2  20      201.52      195.50     32.16 o 
  -9   2  20       12.14       26.53     13.35 o 
  -8   2  20      522.95      482.85     48.31 o 
  -7   2  20       91.37       91.05     10.36 o 
  -6   2  20       35.21       11.56      7.97 o 
  -5   2  20       18.14       16.43      5.18 o 
  -4   2  20      519.13      543.85     30.81 o 
  -3   2  20      113.17      116.16     23.44 o 
  -2   2  20      451.10      457.25     23.23 o 
  -1   2  20      206.80      196.38     18.60 o 
   0   2  20      333.98      346.77     24.97 o 
   1   2  20      221.82      210.05     20.11 o 
   2   2  20       58.93       68.17     11.84 o 
   3   2  20       76.40       71.12     12.11 o 
   4   2  20      270.59      254.37     45.79 o 
   5   2  20        3.21        2.47     10.22 o 
   6   2  20       10.28        5.73      6.97 o 
 -14   3  20        4.63       31.94     15.34 o 
 -13   3  20        9.19       25.40     14.60 o 
 -12   3  20      129.98      151.37     31.65 o 
 -11   3  20       24.33        5.67      8.35 o 
 -10   3  20       93.30      114.73     26.82 o 
  -9   3  20      106.89       95.51     23.76 o 
  -8   3  20       19.56       16.12     10.56 o 
  -7   3  20       16.32       28.32     14.11 o 
  -6   3  20      117.12       95.67     23.15 o 
  -5   3  20       67.83       80.16     20.82 o 
  -4   3  20      105.33       95.10     22.28 o 
  -3   3  20      135.23      156.56     16.42 o 
  -2   3  20       52.17       84.49     12.36 o 
  -1   3  20       52.90       45.11      8.37 o 
   0   3  20        8.07        2.46      3.26 o 
   1   3  20        3.69       -3.25     18.25 o 
   2   3  20        0.75       -8.61      5.74 o 
   3   3  20        4.17      -12.57      8.76 o 
   4   3  20       14.57       25.90      9.34 o 
  -8   4  20        4.94       -9.61     10.45 o 
  -7   4  20        9.24      -25.64     17.10 o 
  -6   4  20      118.03      114.16     25.50 o 
  -5   4  20       16.83      -10.18      9.96 o 
  -4   4  20       31.54       44.40     16.93 o 
  -3   4  20        0.08        2.28      7.56 o 
  -2   4  20        0.14       -1.55      9.39 o 
  -1   4  20      132.69      123.92     19.22 o 
 -18   1  21       57.71       25.92     14.47 o 
 -17   1  21        0.77        9.54      9.14 o 
 -16   1  21      317.03      356.89     44.30 o 
 -15   1  21       89.34      134.88     27.69 o 
 -14   1  21      158.93      141.53     16.50 o 
 -13   1  21       57.41       69.07     19.34 o 
 -12   1  21      180.42      209.46     19.83 o 
 -11   1  21       13.34       16.96      4.20 o 
 -10   1  21      456.95      478.52     21.31 o 
  -9   1  21      307.37      329.54     20.60 o 
  -8   1  21        6.28        3.60      3.25 o 
  -7   1  21       85.53       85.66     11.44 o 
  -6   1  21      230.87      222.07     18.16 o 
  -5   1  21       60.33       68.24      9.28 o 
  -4   1  21      140.05      120.53     11.80 o 
  -3   1  21       95.04       78.37     11.13 o 
  -2   1  21       10.28        1.40      3.36 o 
  -1   1  21       65.69       69.31     10.70 o 
   0   1  21      154.35      140.04     15.91 o 
   1   1  21      139.53      129.58     15.72 o 
   2   1  21        3.78        5.05      4.86 o 
   3   1  21        2.48        7.46      5.00 o 
   4   1  21      104.63      117.40     16.29 o 
   5   1  21       10.23       19.61      6.08 o 
   6   1  21        5.82       18.69     10.77 o 
 -17   2  21      426.29      416.76     53.17 o 
 -16   2  21        0.03       -0.23      6.79 o 
 -15   2  21        6.96      -18.50     12.33 o 
 -14   2  21       24.62       30.73     14.04 o 
 -13   2  21      350.68      366.96     46.19 o 
 -12   2  21       40.36       37.35     12.61 o 
 -11   2  21      132.48      142.01     29.01 o 
 -10   2  21        5.26       -0.14     12.16 o 
  -9   2  21       43.44       31.93     14.90 o 
  -8   2  21      753.14      749.62     61.47 o 
  -7   2  21        5.32       -1.46     15.66 o 
  -6   2  21       53.70       54.56      8.95 o 
  -5   2  21        1.92        6.80      9.09 o 
  -4   2  21      710.61      697.74     46.65 o 
  -3   2  21      279.17      301.68     20.92 o 
  -2   2  21       22.53       29.25      7.16 o 
  -1   2  21       11.01       15.42      8.72 o 
   0   2  21        1.63        3.19      3.73 o 
   1   2  21      293.10      289.10     27.42 o 
   2   2  21       38.53       29.47     11.70 o 
   3   2  21       28.51       30.76      8.72 o 
   4   2  21       47.76       67.26     12.83 o 
   5   2  21       80.08       79.23     19.59 o 
 -13   3  21       84.04      141.68     32.28 o 
 -12   3  21       37.89       42.27     17.06 o 
 -11   3  21      125.88      127.00     28.67 o 
 -10   3  21       13.79       47.76     17.42 o 
  -9   3  21       58.03       45.64     17.24 o 
  -8   3  21       53.24       72.53     22.62 o 
  -7   3  21      104.53       85.47     22.43 o 
  -6   3  21      290.80      333.25     43.58 o 
  -5   3  21       82.45       62.36     20.17 o 
  -4   3  21       15.19        1.64      8.08 o 
  -3   3  21       69.28      100.57     23.78 o 
  -2   3  21       44.28       46.11     32.61 o 
  -1   3  21       54.72       72.55     10.64 o 
   0   3  21      107.83       85.50     13.61 o 
   1   3  21       13.99       -8.60      5.73 o 
   2   3  21      120.55       93.38     19.20 o 
   3   3  21       67.41       46.62     12.62 o 
 -17   0  22       17.56       29.64     10.17 o 
 -16   0  22      309.41      333.38     39.01 o 
 -15   0  22       86.68       92.14     21.40 o 
 -14   0  22        8.58        4.86      6.98 o 
 -13   0  22       42.29       11.08      7.46 o 
 -12   0  22      275.86      265.97     33.08 o 
 -11   0  22      156.99      162.22     25.82 o 
 -10   0  22      601.98      674.00     51.33 o 
  -9   0  22       75.42       82.87     12.16 o 
  -8   0  22      209.94      242.08     20.13 o 
  -7   0  22       19.86       29.25      7.29 o 
  -6   0  22      479.06      400.71     35.03 o 
  -5   0  22       17.32       38.37     10.63 o 
  -4   0  22       28.31       10.50      5.32 o 
  -3   0  22      726.75      637.56     45.96 o 
  -2   0  22      212.65      197.18     25.96 o 
  -1   0  22      331.04      328.11     34.34 o 
   0   0  22        2.03       70.72     16.55 o 
   1   0  22      170.93      154.38     25.00 o 
   2   0  22      176.27      210.72     29.37 o 
   3   0  22        7.06       12.76      9.07 o 
   4   0  22      108.60      122.68     23.90 o 
   5   0  22        2.76      -10.13      8.03 o 
 -17   1  22        0.04       -4.71      7.87 o 
 -16   1  22       42.92       25.95     14.05 o 
 -15   1  22        0.07        3.21      7.60 o 
 -14   1  22      265.50      297.84     24.34 o 
 -13   1  22      103.21       99.42     22.71 o 
 -12   1  22        1.75        4.04      4.02 o 
 -11   1  22       76.33       55.92     10.52 o 
 -10   1  22      137.81      126.05     13.13 o 
  -9   1  22      494.47      561.12     27.75 o 
  -8   1  22      252.78      284.38     38.64 o 
  -7   1  22      763.60      730.51     33.12 o 
  -6   1  22        2.52        4.54      3.06 o 
  -5   1  22       18.81        7.39      5.61 o 
  -4   1  22      108.04      122.65     12.27 o 
  -3   1  22       43.72       40.46      8.61 o 
  -2   1  22       74.08       76.80     30.64 o 
  -1   1  22      157.48      103.83     16.28 o 
   0   1  22      110.05      130.11     15.71 o 
   1   1  22       35.89       36.55      8.84 o 
   2   1  22       82.87       79.67     13.98 o 
   3   1  22        0.46       -0.71      4.05 o 
   4   1  22       86.44       84.32     13.62 o 
   5   1  22      272.66      224.99     32.45 o 
 -16   2  22       32.60       38.51     17.02 o 
 -15   2  22        0.02        4.39      7.51 o 
 -14   2  22       98.17       92.13     24.09 o 
 -13   2  22       39.80       45.53     16.98 o 
 -12   2  22      184.67      195.91     34.00 o 
 -11   2  22      336.78      307.80     41.45 o 
 -10   2  22        0.01       -8.68      9.18 o 
  -9   2  22       43.93       26.62     12.76 o 
  -8   2  22       58.35       57.82     18.03 o 
  -7   2  22        1.42       51.20     17.87 o 
  -6   2  22       23.25       10.79      8.39 o 
  -5   2  22       21.07       17.15      5.32 o 
  -4   2  22       40.78       31.87      6.89 o 
  -3   2  22        3.07        6.03      3.82 o 
  -2   2  22       16.49       11.88      5.81 o 
  -1   2  22       64.85       61.12     11.39 o 
   0   2  22       19.29       18.00      6.76 o 
   1   2  22       63.08       73.07     11.82 o 
   2   2  22       12.80       -3.06      7.69 o 
   3   2  22      157.68      175.88     27.27 o 
   4   2  22      152.40      206.91     31.84 o 
 -12   3  22       28.40       24.18     13.74 o 
 -11   3  22       49.61       52.68     18.68 o 
 -10   3  22      111.30       93.46     24.28 o 
  -9   3  22        6.07        3.91     10.63 o 
  -8   3  22       18.56       11.37     10.09 o 
  -7   3  22       10.38       11.06      7.89 o 
  -6   3  22      181.90      213.43     35.54 o 
  -5   3  22       27.97       27.90     13.23 o 
  -4   3  22       68.50       84.69     21.98 o 
  -3   3  22       32.68       50.43     17.43 o 
  -2   3  22      522.37      548.45     66.47 o 
  -1   3  22       17.05        7.91      7.84 o 
   1   3  22        0.78      -14.61      9.74 o 
 -16   1  23       10.95       -1.01      6.35 o 
 -15   1  23      162.27      172.00     30.79 o 
 -14   1  23        4.42       -3.89      7.86 o 
 -13   1  23      106.74      104.86     14.73 o 
 -12   1  23      237.09      250.58     29.23 o 
 -11   1  23       36.16       40.08     14.97 o 
 -10   1  23       12.77       14.13     10.27 o 
  -9   1  23       28.49       31.13      8.96 o 
  -8   1  23      139.04      148.03     15.05 o 
  -7   1  23       28.50       25.55      5.65 o 
  -6   1  23       67.18       67.22      9.04 o 
  -5   1  23        2.29        1.07      2.97 o 
  -4   1  23      290.58      272.41     21.22 o 
  -3   1  23       28.10       29.56      7.97 o 
  -2   1  23      160.10      122.87     18.57 o 
  -1   1  23      144.31      146.47     16.77 o 
   0   1  23       55.92       35.17      9.08 o 
   1   1  23       61.66       59.36     10.91 o 
   2   1  23       39.99       53.84     11.24 o 
   3   1  23       19.44       19.30      7.72 o 
   4   1  23        4.22        0.65      5.03 o 
 -15   2  23      270.25      272.53     41.40 o 
 -14   2  23        0.16       23.92     13.50 o 
 -13   2  23       38.63       17.59      8.36 o 
 -12   2  23       41.68       41.27     17.12 o 
 -11   2  23      248.18      348.68     44.36 o 
 -10   2  23       17.26       18.54     11.68 o 
  -9   2  23      109.10      138.42     27.45 o 
  -8   2  23      122.66      142.54     28.18 o 
  -7   2  23       12.64        2.33      6.91 o 
  -6   2  23      223.98      267.37     38.23 o 
  -5   2  23     1259.84     1343.29     84.09 o 
  -4   2  23      180.28      181.35     15.53 o 
  -3   2  23        0.38        4.21      3.17 o 
  -2   2  23      151.55      169.48     18.33 o 
  -1   2  23      117.70      139.29     22.96 o 
   0   2  23       51.72       59.24     11.34 o 
   1   2  23        1.08       -0.95     25.69 o 
   2   2  23       51.67       63.90     17.28 o 
  -9   3  23       50.29       59.02     17.86 o 
  -8   3  23       49.02       16.47     10.05 o 
  -7   3  23      108.67      122.92     28.10 o 
  -6   3  23       63.43       65.68     20.22 o 
  -5   3  23      229.21      249.34     41.14 o 
  -4   3  23      266.41      283.03     40.71 o 
  -3   3  23      632.20      568.26     56.69 o 
 -16   0  24        3.96       24.27     12.46 o 
 -15   0  24      270.22      326.41     39.36 o 
 -14   0  24       25.58       69.53     18.44 o 
 -13   0  24        0.05       21.27     10.93 o 
 -12   0  24      596.34      626.38     52.18 o 
 -11   0  24      653.10      677.02     39.64 o 
 -10   0  24       84.44       81.85     11.77 o 
  -9   0  24       22.01       39.23      9.62 o 
  -8   0  24        0.52        3.51     10.03 o 
  -7   0  24       30.62       22.78      9.44 o 
  -6   0  24      252.16      259.83     29.28 o 
  -5   0  24       40.14        9.54      6.97 o 
  -4   0  24      329.44      281.99     31.84 o 
  -3   0  24       96.60      105.94     19.73 o 
  -2   0  24        3.67        8.66      7.34 o 
  -1   0  24      522.46      583.55     48.04 o 
   0   0  24        8.41       19.83     10.09 o 
   1   0  24       24.95       16.48      9.46 o 
   2   0  24       80.10       74.25     19.05 o 
   3   0  24      461.14      578.10     52.05 o 
 -15   1  24       17.46       13.15      7.41 o 
 -14   1  24       15.88       -3.56      6.61 o 
 -13   1  24      233.23      232.34     22.13 o 
 -12   1  24      796.37      949.19     70.52 o 
 -11   1  24       23.73       28.68     11.64 o 
 -10   1  24        4.24        5.95      7.29 o 
  -9   1  24        3.34       -2.54      6.34 o 
  -8   1  24      519.03      561.63     25.46 o 
  -7   1  24       40.42       46.75      9.78 o 
  -6   1  24        0.88        1.18      3.48 o 
  -5   1  24      162.29      156.87     16.52 o 
  -4   1  24       48.49       50.18      9.88 o 
  -3   1  24      232.73      255.74     21.77 o 
  -2   1  24      213.90      223.80     20.68 o 
  -1   1  24       73.63       64.34     11.86 o 
   0   1  24       20.80        6.38      7.91 o 
   1   1  24     1002.82     1156.90     50.01 o 
   2   1  24      409.78      446.96     32.06 o 
 -14   2  24      143.57      150.28     32.21 o 
 -13   2  24       10.74       13.92     11.77 o 
 -12   2  24        3.22      -15.59     11.72 o 
 -11   2  24      131.95      164.65     30.98 o 
 -10   2  24       71.38       49.73     16.37 o 
  -9   2  24       68.67       68.78     20.92 o 
  -8   2  24        0.01      -18.23     12.15 o 
  -7   2  24       50.98       47.20     16.41 o 
  -6   2  24      529.22      549.08     55.26 o 
  -5   2  24        9.82       18.98      8.38 o 
  -4   2  24       12.75       15.02      6.78 o 
  -3   2  24      207.69      184.10     18.81 o 
  -2   2  24      557.94      572.65     33.84 o 
  -1   2  24       74.28       86.23     13.45 o 
   0   2  24        1.40        0.56      5.25 o 
 -14   1  25      287.95      309.39     41.80 o 
 -13   1  25        0.26       -8.09     10.14 o 
 -12   1  25        0.42       -0.48      9.30 o 
 -11   1  25       80.80       37.48     15.05 o 
 -10   1  25        2.16       -7.89      8.50 o 
  -9   1  25        5.24       -1.28      3.83 o 
  -8   1  25      102.71       87.09     14.62 o 
  -7   1  25       94.80       88.70     14.46 o 
  -6   1  25       61.48       57.52      8.62 o 
  -5   1  25       49.45       48.35     13.01 o 
  -4   1  25        0.01       -1.87      3.44 o 
  -3   1  25        0.68       13.28      5.71 o 
  -2   1  25       18.42        9.75      4.92 o 
  -1   1  25        9.35       29.91      8.14 o 
   0   1  25      189.87      233.40     22.36 o 
 -12   2  25       94.40      103.46     24.84 o 
 -11   2  25        1.93      -24.58     16.39 o 
 -10   2  25       25.84       22.96     14.13 o 
  -9   2  25       78.09       94.91     24.85 o 
  -8   2  25       33.10       31.73     14.07 o 
  -7   2  25       88.18       90.98     22.84 o 
  -6   2  25       74.64       64.03     14.11 o 
  -5   2  25      118.73      160.38     21.03 o 
  -4   2  25       10.41       26.20     13.59 o 
  -3   2  25       98.49       95.82     22.37 o 
  -2   2  25      169.26      154.59     28.85 o 
 -13   0  26       15.49       20.90     11.00 o 
 -12   0  26     1166.93     1290.49     78.91 o 
 -11   0  26       26.18       50.19     15.92 o 
 -10   0  26      286.50      287.56     37.14 o 
  -9   0  26      195.10      207.16     26.32 o 
  -8   0  26       37.88       52.86     13.86 o 
  -7   0  26       17.42       19.42      8.72 o 
  -6   0  26      133.88       97.78     18.97 o 
  -5   0  26      644.59      745.93     52.86 o 
  -4   0  26       46.02       41.26     13.11 o 
  -3   0  26      101.50       80.27     17.95 o 
  -2   0  26       15.97       11.88      9.30 o 
  -1   0  26      291.83      292.95     35.76 o 
 -13   1  26        0.04       -2.27      7.28 o 
 -12   1  26       97.72       99.40     24.90 o 
 -11   1  26       37.88       50.73     16.77 o 
 -10   1  26      143.66      165.20     19.87 o 
  -9   1  26       41.65       53.51     10.94 o 
  -8   1  26       98.94       90.15     14.61 o 
  -7   1  26        0.27       -2.77     11.82 o 
  -6   1  26      109.47       67.18     16.70 o 
  -5   1  26      107.89      101.69     17.72 o 
  -4   1  26      142.35      138.23     16.28 o 
  -3   1  26       13.97        3.95      5.44 o 
  -2   1  26      172.35      185.19     26.14 o 
  -7   2  26      159.02      165.85     30.76 o 
  -6   2  26       61.17       79.87     21.16 o 
  -5   2  26      359.59      356.86     42.38 o 
 -10   1  27       60.66       64.58     18.42 o 
  -9   1  27       20.16       17.78     17.69 o 
  -8   1  27        3.06        4.90      5.25 o 
  -7   1  27        2.72       14.09      8.88 o 
  -6   1  27      113.99       90.62     20.54 o 
  -5   1  27       41.87       27.26     11.69 o 
                                                 
